# Supplementary material for: Chlamydia suis undergoes interclade recombination promoting Tet-island exchange
Source: BMC Genomics. 2024 Jul 26;25:724. doi: 10.1186/s12864-024-10606-6 (PMC11282597; doi:10.1186/s12864-024-10606-6)
Supplement: Supplementary file 1 — Supplementary Material 1 [file 12864_2024_10606_MOESM1_ESM.xlsx]

## Sheet: Sheet1
Table S1_Supplementary Data: List of accessions for data used and deposited
Sample ID	Alternative sample name	Project	Sample accession	Read data accession	Assembly accession	Assembly accession	Notes
1-25a	SWA-85	PRJEB17986	SAMEA4555922 / ERS1455101	ERR1760492
1-25b	SWA-86	PRJEB17986	SAMEA4555923 / ERS1455102	ERR1760491
1-28a	SWA-111	PRJEB17986	SAMEA4555932 / ERS1455111	ERR1760482
1-28b	SWA-110	PRJEB17986	SAMEA4555933 / ERS1455112	ERR1760481
10-26b	SWA-94	PRJEB17986	SAMEA4555928 / ERS1455107	ERR1760486
11-17a	SWA-121	PRJEB17986	SAMEA4555937 / ERS1455116	ERR1760477
11-17b	SWA-122	PRJEB17986	SAMEA4555938 / ERS1455117	ERR1760476
Rogers132		PRJNA326179	SAMN04565640 / SRS1519280	SRR3707452 / SRR3707463
15-27b	SWA-132	PRJEB17986	SAMEA4555942 / ERS1455121	ERR1760472
2-26b	SWA-92	PRJEB17986	SAMEA4555927 / ERS1455106	ERR1760487
20181011.X-102-1	102.1	PRJNA668469	ERS16301902	ERR12187064
20181011.X-111-Ry	111.Ry	PRJNA668469	ERS16301903 / SAMN16409663	SRR26630967
20181011.X-117-1	117.1	PRJNA668469	ERS16301904	ERR12187066
20181011.X-142-1	142.1	PRJNA668469	ERS16301905	ERR12187067
20181011.X-157-1	157.1	PRJNA668469	SAMN16409665	SRR26631417	GCA_19405905.1	CP063188
20181011.X-160-1	160.1	PRJNA668469	SAMN16409666	SRR26631416	GCA_19405785.1	CP063187
20181011.X-161-1	161.1	PRJNA668469	SAMN16409667	SRR26631406	GCA_19405745.1	CP063186
20181011.X-208-1	208.1	PRJNA668469	SAMN16409668	SRR26631405	GCA_19405705.1	CP063185
20181011.X-212-1	212.1	PRJNA668469	SAMN16409669	SRR26631404	GCA_19405585.1	CP063184
20181011.X-217-1	217.1	PRJNA668469	ERS16301906	ERR12187068
20181011.X-230-1	230.1	PRJNA668469	SAMN16409670	SRR26631403	GCA_19405465.1	CP063183
20181011.X-232-1	232.1	PRJNA668469	SAMN16409671	SRR26631402	GCA_19405445.1	CP063182
20181011.X-236-1	236.1	PRJNA668469	SAMN16409672	SRR26631401	GCA_19405425.1	CP063181
20181011.X-241-1	241.1	PRJNA668469	SAMN16409673	SRR26631400	GCA_19405405.1	CP063180
20181011.X-246-1	246.1	PRJNA668469	SAMN16409674	SRR26631399	GCA_19405385.1	CP063179
20181011.X-251-1	251.1	PRJNA668469	SAMN16409675	SRR26631415	GCA_19405365.1	CP063178
20181011.X-253-1	253.1	PRJNA668469	SAMN16409676	SRR26631414	GCA_19405345.1	CP063177
20181011.X-256-1	256.1	PRJNA668469	SAMN16409677	SRR26631413	GCA_19405325.1	CP063176
20181011.X-259-1	259.1	PRJNA668469	SAMN16409678	SRR26631412	GCA_19405305.1	CP063175
20181011.X-266-1	266.1	PRJNA668469	ERS16301907	ERR12187069
20181011.X-277-1	277.1	PRJNA668469	SAMN16409679	SRR26631411	GCA_19405285.1	CP063174
20181011.X-281-1	281.1	PRJNA668469	SAMN16409680	SRR26631410	GCA_19405265.1	CP063173
20181011.X-287-1	287.1	PRJNA668469	SAMN16409681	SRR26631409	GCA_19405245.1	CP063172
20181011.X-54-1	54.1	PRJNA668469	ERS16301908	ERR12187070
20181011.X-569-1	569.1	PRJNA668469	SAMN16409682	SRR26631408	GCA_19405225.1	CP063171
20181011.X-572-1	572.1	PRJNA668469	SAMN16409683	SRR26631407	GCA_19405145.1	CP063170
20181011.X-66-1	66.1	PRJNA668469	ERS16301909	ERR12187071
20181011.X-94-Ry	94.Ry	PRJNA668469	ERS16301910 / SAMN16409662	SRR26630968
20181011.X-S45-RIF	S45.RIF	PRJNA668469	ERS16301911 / SAMN16409655	SRR26630966
20190923.X-1065	1065	PRJNA668469	ERS16301912	ERR12187074
20190923.X-1078	1078	PRJNA668469	ERS16301913	ERR12187075
20190923.X-1097	1097	PRJNA668469	ERS16301914	ERR12187076
20190923.X-1121	1121	PRJNA668469	ERS16301915	ERR12187077
20190923.X-1152	1152	PRJNA668469	ERS16301916	ERR12187078
20190923.X-1164	1164	PRJNA668469	ERS16301917	ERR12187079
20190923.X-1165	1165	PRJNA668469	ERS16301918	ERR12187080
20190923.X-1177	1177	PRJNA668469	ERS16301919	ERR12187081
20190923.X-1190	1190	PRJNA668469	ERS16301920	ERR12187082
20190923.X-1219	1219	PRJNA668469	ERS16301921	ERR12187083
20190923.X-1244	1244	PRJNA668469	ERS16301922	ERR12187084
20190923.X-300	300	PRJNA668469	ERS16301923	ERR12187085
20190923.X-310	310	PRJNA668469	ERS16301924	ERR12187086
20190923.X-316	316	PRJNA668469	ERS16301925	ERR12187087
20190923.X-326	326	PRJNA668469	ERS16301926	ERR12187088
20190923.X-347	347	PRJNA668469	ERS16301927	ERR12187089
20190923.X-359	359	PRJNA668469	ERS16301928	ERR12187090
20190923.X-366	366	PRJNA668469	ERS16301929	ERR12187091
20190923.X-378	378	PRJNA668469	ERS16301930	ERR12187092
20190923.X-386	386	PRJNA668469	ERS16301931	ERR12187093
20190923.X-39	39	PRJNA668469	ERS16301932	ERR12187094
20190923.X-407	407	PRJNA668469	ERS16301933	ERR12187095
20190923.X-450	450	PRJNA668469	ERS16301934	ERR12187096
20190923.X-458	458	PRJNA668469	ERS16301935	ERR12187097
20190923.X-480	480	PRJNA668469	ERS16301936	ERR12187098
20190923.X-481	481	PRJNA668469	ERS16301937	ERR12187099
20190923.X-494	494	PRJNA668469	ERS16301938	ERR12187100
20190923.X-510	510	PRJNA668469	ERS16301939	ERR12187101
20190923.X-590	590	PRJNA668469	ERS16301940	ERR12187102
20190923.X-625	625	PRJNA668469	ERS16301941	ERR12187103
20190923.X-648	648	PRJNA668469	ERS16301942	ERR12187104
20190923.X-657	657	PRJNA668469	ERS16301943	ERR12187105
20190923.X-667	667	PRJNA668469	ERS16301944	ERR12187106
20190923.X-706	706	PRJNA668469	ERS16301945	ERR12187107
20190923.X-720	720	PRJNA668469	ERS16301946	ERR12187108
20190923.X-932	932	PRJNA668469	ERS16301947	ERR12187109
20190923.X-959	959	PRJNA668469	ERS16301948	ERR12187110
22-22b	SWA-129	PRJEB17986	SAMEA4555940 / ERS1455119	ERR1760474
3-25a	SWA-87	PRJEB17986	SAMEA4555924 / ERS1455103	ERR1760490
3-25b	SWA-88	PRJEB17986	SAMEA4555925 / ERS1455104	ERR1760489
3-29b	SWA-140	PRJEB17986	SAMEA4555947 / ERS1455126	ERR1760467
30-22b	SWA-130	PRJEB17986	SAMEA4555941 / ERS1455120	ERR1760473
4-29b	SWA-141	PRJEB17986	SAMEA4555948 / ERS1455127	ERR1760213
5-22b	SWA-126	PRJEB17986	SAMEA4555939 / ERS1455118	ERR1760475
5-27b	SWA-107	PRJEB17986	SAMEA4555931 / ERS1455110	ERR1760483
6-17a	SWA-117	PRJEB17986	SAMEA4555935 / ERS1455114	ERR1760479
8-17a	SWA-119	PRJEB17986	SAMEA4555936 / ERS1455115	ERR1760478
8-29b	SWA-114	PRJEB17986	SAMEA4555934 / ERS1455113	ERR1760480	NZ_FTQU01000001
9-1a	SWA-1	PRJEB17986	SAMEA4555476 / ERS1454655	ERR1760494
9-1b	SWA-2	PRJEB17986	SAMEA4555921 / ERS1455100	ERR1760493
9-25a	SWA-89	PRJEB17986	SAMEA4555926 / ERS1455105	ERR1760488
9-29b	SWA-143	PRJEB17986	SAMEA4555930 / ERS1455109	ERR1760484
H5		PRJNA326179	SAMN04565641	SRR3707464 / SRR3707453
H7		PRJNA326179	SAMN04565648	SRR3707460 / SRR3707471
MD56		PRJNA221336	SAMN02388129		GCF_000493885
R1		PRJNA326179	SAMN04565644	SRR3707467 / SRR3707456
R16		PRJNA326179	SAMN04565643	SRR3707455 / SRR3707466
R22		PRJNA326179	SAMN04565646	SRR3707458 / SRR3707469
R24		PRJNA326179	SAMN04565638	SRR3707450 / SRR3707461
R27		PRJNA326179	SAMN04565647	SRR3707459 / SRR3707470
R28		PRJNA326179	SAMN04565645	SRR3707457 / SRR3707468
S45		PRJNA326179	SAMN04565642	SRR3707454 / SRR3707465
14-23b	SWA-98	PRJEB17986	SAMEA4555929 / ERS1455108	ERR1760485			Excluded due to low coverage
17-23a	SWA-134	PRJEB17986	SAMEA4555943 / ERS1455122	ERR1760471			Excluded due to low coverage
17-23b	SWA-135	PRJEB17986	SAMEA4555944 / ERS1455123	ERR1760470			Excluded due to low coverage
19-23a	SWA-136	PRJEB17986	SAMEA4555945 / ERS1455124	ERR1760469			Excluded due to low coverage
19-23b	SWA-137	PRJEB17986	SAMEA4555946 / ERS1455125	ERR1760468			Excluded due to low coverage
R19		PRJNA326179	SAMN04565639	SRR3707451 / SRR3707462			Excluded due to low coverage
