# Supplementary material for: Chlamydia suis undergoes interclade recombination promoting Tet-island exchange
Source: BMC Genomics. 2024 Jul 26;25:724. doi: 10.1186/s12864-024-10606-6 (PMC11282597; doi:10.1186/s12864-024-10606-6)
Supplement: Supplementary file 2 — Supplementary Material 2 [file 12864_2024_10606_MOESM2_ESM.xlsx]

## Sheet: S2_Gubbins_in-vitro
Table S2. Size of recombinations in in vitro-generated C. suis strains using Gubbins alignment of all recombinants and parental strains
Alignment	Min (905710)	Max (921710)	Size	Group	Tet/No Tet	Details
GUBBINS	938863	942007	3144	Node	No Tet	node="Node_11->Node_12";neg_log_likelihood="90.681539";taxa=" 20190923.X-625 20190923.X-648";snp_count="6";
GUBBINS	922478	938909	16431	Node	No Tet	node="Node_10->Node_11";neg_log_likelihood="300.377745";taxa=" 20190923.X-625 20190923.X-648 20190923.X-667";snp_count="97";
GUBBINS	892365	901257	8892	Node	No Tet	node="Node_10->Node_13";neg_log_likelihood="387.072509";taxa=" 20181011.X-208-1 20190923.X-657";snp_count="155";
GUBBINS	938863	940920	2057	Node	No Tet	node="Node_10->Node_13";neg_log_likelihood="33.200111";taxa=" 20181011.X-208-1 20190923.X-657";snp_count="6";
GUBBINS	938399	938497	98	Node	No Tet	node="Node_14->Node_15";neg_log_likelihood="66.802965";taxa=" 20181011.X-S45_RIF 20181011.X-230-1";snp_count="5";
GUBBINS	881155	891517	10362	Node	No Tet	node="Node_8->Node_9";neg_log_likelihood="339.538770";taxa=" 20190923.X-625 20190923.X-648 20190923.X-667 20181011.X-208-1 20190923.X-657 20181011.X-232-1";snp_count="81";
GUBBINS	900587	903009	2422	Node	No Tet	node="Node_8->Node_9";neg_log_likelihood="112.354059";taxa=" 20190923.X-625 20190923.X-648 20190923.X-667 20181011.X-208-1 20190923.X-657 20181011.X-232-1";snp_count="11";
GUBBINS	938257	940064	1807	Node	No Tet	node="Node_8->Node_9";neg_log_likelihood="64.404612";taxa=" 20190923.X-625 20190923.X-648 20190923.X-667 20181011.X-208-1 20190923.X-657 20181011.X-232-1";snp_count="8";
GUBBINS	938291	938307	16	Node	No Tet	node="Node_8->Node_14";neg_log_likelihood="48.445052";taxa=" 20181011.X-S45_RIF 20181011.X-230-1 20181011.X-212-1";snp_count="5";
GUBBINS	855467	895347	39880	Node	No Tet	node="Node_6->Node_7";neg_log_likelihood="1239.262956";taxa=" 20190923.X-39 20181011.X-236-1";snp_count="353";
GUBBINS	926683	940770	14087	Node	No Tet	node="Node_6->Node_7";neg_log_likelihood="254.130943";taxa=" 20190923.X-39 20181011.X-236-1";snp_count="66";
GUBBINS	901257	902859	1602	Node	No Tet	node="Node_6->Node_7";neg_log_likelihood="59.048611";taxa=" 20190923.X-39 20181011.X-236-1";snp_count="6";
GUBBINS	178742	212655	33913	Node	No Tet	node="Node_5->Node_6";neg_log_likelihood="1233.563550";taxa=" 20190923.X-39 20181011.X-236-1 20190923.X-625 20190923.X-648 20190923.X-667 20181011.X-208-1 20190923.X-657 20181011.X-232-1 20181011.X-S45_RIF 20181011.X-230-1 20181011.X-212-1";snp_count="289";
GUBBINS	880614	900577	19963	Node	No Tet	node="Node_5->Node_6";neg_log_likelihood="466.176221";taxa=" 20190923.X-39 20181011.X-236-1 20190923.X-625 20190923.X-648 20190923.X-667 20181011.X-208-1 20190923.X-657 20181011.X-232-1 20181011.X-S45_RIF 20181011.X-230-1 20181011.X-212-1";snp_count="48";
GUBBINS	154887	161437	6550	Node	No Tet	node="Node_5->Node_6";neg_log_likelihood="261.785461";taxa=" 20190923.X-39 20181011.X-236-1 20190923.X-625 20190923.X-648 20190923.X-667 20181011.X-208-1 20190923.X-657 20181011.X-232-1 20181011.X-S45_RIF 20181011.X-230-1 20181011.X-212-1";snp_count="36";
GUBBINS	167841	172004	4163	Node	No Tet	node="Node_5->Node_6";neg_log_likelihood="155.007565";taxa=" 20190923.X-39 20181011.X-236-1 20190923.X-625 20190923.X-648 20190923.X-667 20181011.X-208-1 20190923.X-657 20181011.X-232-1 20181011.X-S45_RIF 20181011.X-230-1 20181011.X-212-1";snp_count="7";
GUBBINS	923611	926714	3103	Node	No Tet	node="Node_5->Node_6";neg_log_likelihood="123.675163";taxa=" 20190923.X-39 20181011.X-236-1 20190923.X-625 20190923.X-648 20190923.X-667 20181011.X-208-1 20190923.X-657 20181011.X-232-1 20181011.X-S45_RIF 20181011.X-230-1 20181011.X-212-1";snp_count="6";
GUBBINS	998990	1029519	30529	Node	No Tet	node="Node_23->Node_24";neg_log_likelihood="1317.794254";taxa=" 20181011.X-253-1 20181011.X-287-1";snp_count="298";
GUBBINS	935990	938369	2379	Node	No Tet	node="Node_23->Node_24";neg_log_likelihood="466.457044";taxa=" 20181011.X-253-1 20181011.X-287-1";snp_count="62";
GUBBINS	983283	993388	10105	Node	No Tet	node="Node_23->Node_24";neg_log_likelihood="316.019194";taxa=" 20181011.X-253-1 20181011.X-287-1";snp_count="22";
GUBBINS	959163	973118	13955	Node	No Tet	node="Node_23->Node_24";neg_log_likelihood="221.995859";taxa=" 20181011.X-253-1 20181011.X-287-1";snp_count="22";
GUBBINS	1097077	1097087	10	Node	No Tet	node="Node_23->Node_24";neg_log_likelihood="132.902208";taxa=" 20181011.X-253-1 20181011.X-287-1";snp_count="5";
GUBBINS	1003409	1038519	35110	Node	No Tet	node="Node_22->Node_23";neg_log_likelihood="1031.005917";taxa=" 20181011.X-253-1 20181011.X-287-1 20181011.X-246-1";snp_count="244";
GUBBINS	1057780	1065553	7773	Node	No Tet	node="Node_22->Node_23";neg_log_likelihood="327.390917";taxa=" 20181011.X-253-1 20181011.X-287-1 20181011.X-246-1";snp_count="46";
GUBBINS	935981	940337	4356	Node	No Tet	node="Node_22->Node_23";neg_log_likelihood="162.960703";taxa=" 20181011.X-253-1 20181011.X-287-1 20181011.X-246-1";snp_count="23";
GUBBINS	1046833	1048149	1316	Node	No Tet	node="Node_22->Node_23";neg_log_likelihood="88.527304";taxa=" 20181011.X-253-1 20181011.X-287-1 20181011.X-246-1";snp_count="6";
GUBBINS	885173	885923	750	Node	No Tet	node="Node_22->Node_23";neg_log_likelihood="60.286323";taxa=" 20181011.X-253-1 20181011.X-287-1 20181011.X-246-1";snp_count="5";
GUBBINS	900481	902859	2378	Node	No Tet	node="Node_22->Node_23";neg_log_likelihood="36.213505";taxa=" 20181011.X-253-1 20181011.X-287-1 20181011.X-246-1";snp_count="5";
GUBBINS	886114	904220	18106	Node	No Tet	node="Node_21->Node_22";neg_log_likelihood="581.962249";taxa=" 20181011.X-253-1 20181011.X-287-1 20181011.X-246-1 20181011.X-266-1";snp_count="219";
GUBBINS	938382	940885	2503	Node	No Tet	node="Node_21->Node_22";neg_log_likelihood="37.141043";taxa=" 20181011.X-253-1 20181011.X-287-1 20181011.X-246-1 20181011.X-266-1";snp_count="12";
GUBBINS	926648	1010865	84217	Node	No Tet	node="Node_18->Node_20";neg_log_likelihood="2965.470718";taxa=" 20190923.X-359 20181011.X-142-1 20181011.X-253-1 20181011.X-287-1 20181011.X-246-1 20181011.X-266-1";snp_count="1225";
GUBBINS	899000	902426	3426	Node	No Tet	node="Node_18->Node_20";neg_log_likelihood="133.352799";taxa=" 20190923.X-359 20181011.X-142-1 20181011.X-253-1 20181011.X-287-1 20181011.X-246-1 20181011.X-266-1";snp_count="26";
GUBBINS	900323	903864	3541	Node	No Tet	node="Node_30->Node_31";neg_log_likelihood="63.753861";taxa=" 20181011.X-102-1 20181011.X-161-1";snp_count="7";
GUBBINS	938590	940893	2303	Node	No Tet	node="Node_30->Node_31";neg_log_likelihood="27.816802";taxa=" 20181011.X-102-1 20181011.X-161-1";snp_count="6";
GUBBINS	881053	906454	25401	Node	No Tet	node="Node_29->Node_30";neg_log_likelihood="1289.265356";taxa=" 20181011.X-160-1 20181011.X-102-1 20181011.X-161-1";snp_count="213";
GUBBINS	12729	20486	7757	Node	No Tet	node="Node_29->Node_30";neg_log_likelihood="564.756305";taxa=" 20181011.X-160-1 20181011.X-102-1 20181011.X-161-1";snp_count="113";
GUBBINS	915423	940885	25462	Node	No Tet	node="Node_29->Node_30";neg_log_likelihood="256.651673";taxa=" 20181011.X-160-1 20181011.X-102-1 20181011.X-161-1";snp_count="43";
GUBBINS	193230	193242	12	Node	No Tet	node="Node_29->Node_30";neg_log_likelihood="91.610648";taxa=" 20181011.X-160-1 20181011.X-102-1 20181011.X-161-1";snp_count="7";
GUBBINS	57593	57639	46	Node	No Tet	node="Node_29->Node_30";neg_log_likelihood="73.780689";taxa=" 20181011.X-160-1 20181011.X-102-1 20181011.X-161-1";snp_count="4";
GUBBINS	922478	928865	6387	Node	No Tet	node="Node_33->Node_34";neg_log_likelihood="269.007147";taxa=" 20181011.X-259-1 20181011.X-54-1";snp_count="75";
GUBBINS	898817	902703	3886	Node	No Tet	node="Node_32->Node_33";neg_log_likelihood="126.271436";taxa=" 20181011.X-259-1 20181011.X-54-1 20181011.X-241-1";snp_count="22";
GUBBINS	938393	940356	1963	Node	No Tet	node="Node_32->Node_33";neg_log_likelihood="39.572349";taxa=" 20181011.X-259-1 20181011.X-54-1 20181011.X-241-1";snp_count="11";
GUBBINS	922478	928865	6387	Node	No Tet	node="Node_27->Node_28";neg_log_likelihood="245.765494";taxa=" 20181011.X-117-1 20181011.X-160-1 20181011.X-102-1 20181011.X-161-1 20181011.X-94_Ry 20181011.X-259-1 20181011.X-54-1 20181011.X-241-1";snp_count="68";
GUBBINS	578927	578990	63	Node	No Tet	node="Node_26->Node_27";neg_log_likelihood="502.269502";taxa=" 20181011.X-66-1 20181011.X-117-1 20181011.X-160-1 20181011.X-102-1 20181011.X-161-1 20181011.X-94_Ry 20181011.X-259-1 20181011.X-54-1 20181011.X-241-1";snp_count="31";
GUBBINS	928914	944353	15439	Node	No Tet	node="Node_26->Node_27";neg_log_likelihood="384.163575";taxa=" 20181011.X-66-1 20181011.X-117-1 20181011.X-160-1 20181011.X-102-1 20181011.X-161-1 20181011.X-94_Ry 20181011.X-259-1 20181011.X-54-1 20181011.X-241-1";snp_count="69";
GUBBINS	896321	905059	8738	Node	No Tet	node="Node_26->Node_27";neg_log_likelihood="159.956128";taxa=" 20181011.X-66-1 20181011.X-117-1 20181011.X-160-1 20181011.X-102-1 20181011.X-161-1 20181011.X-94_Ry 20181011.X-259-1 20181011.X-54-1 20181011.X-241-1";snp_count="21";
GUBBINS	182787	183118	331	Node	No Tet	node="Node_26->Node_27";neg_log_likelihood="80.755574";taxa=" 20181011.X-66-1 20181011.X-117-1 20181011.X-160-1 20181011.X-102-1 20181011.X-161-1 20181011.X-94_Ry 20181011.X-259-1 20181011.X-54-1 20181011.X-241-1";snp_count="6";
GUBBINS	964262	967900	3638	Node	No Tet	node="Node_26->Node_27";neg_log_likelihood="53.393227";taxa=" 20181011.X-66-1 20181011.X-117-1 20181011.X-160-1 20181011.X-102-1 20181011.X-161-1 20181011.X-94_Ry 20181011.X-259-1 20181011.X-54-1 20181011.X-241-1";snp_count="7";
GUBBINS	1097072	1097088	16	Node	No Tet	node="Node_43->Node_44";neg_log_likelihood="63.183590";taxa=" 20190923.X-480 20190923.X-386";snp_count="5";
GUBBINS	1774	55472	53698	Node	No Tet	node="Node_40->Node_41";neg_log_likelihood="4039.298068";taxa=" 20190923.X-590 20190923.X-959";snp_count="1026";
GUBBINS	206751	214659	7908	Node	No Tet	node="Node_40->Node_41";neg_log_likelihood="1124.422242";taxa=" 20190923.X-590 20190923.X-959";snp_count="386";
GUBBINS	900472	905726	5254	Node	No Tet	node="Node_40->Node_41";neg_log_likelihood="408.289781";taxa=" 20190923.X-590 20190923.X-959";snp_count="32";
GUBBINS	1095865	1096964	1099	Node	No Tet	node="Node_40->Node_41";neg_log_likelihood="277.882813";taxa=" 20190923.X-590 20190923.X-959";snp_count="22";
GUBBINS	938016	943402	5386	Node	No Tet	node="Node_40->Node_41";neg_log_likelihood="192.621090";taxa=" 20190923.X-590 20190923.X-959";snp_count="23";
GUBBINS	56317	60161	3844	Node	No Tet	node="Node_40->Node_41";neg_log_likelihood="117.407889";taxa=" 20190923.X-590 20190923.X-959";snp_count="7";
GUBBINS	943397	1047127	103730	Node	No Tet	node="Node_40->Node_42";neg_log_likelihood="10864.141022";taxa=" 20190923.X-316 20190923.X-407 20190923.X-480 20190923.X-386";snp_count="2055";
GUBBINS	1047776	1104863	57087	Node	No Tet	node="Node_40->Node_42";neg_log_likelihood="5213.762029";taxa=" 20190923.X-316 20190923.X-407 20190923.X-480 20190923.X-386";snp_count="1457";
GUBBINS	883663	902899	19236	Node	No Tet	node="Node_40->Node_42";neg_log_likelihood="2037.597079";taxa=" 20190923.X-316 20190923.X-407 20190923.X-480 20190923.X-386";snp_count="244";
GUBBINS	921515	940810	19295	Node	No Tet	node="Node_40->Node_42";neg_log_likelihood="1196.628233";taxa=" 20190923.X-316 20190923.X-407 20190923.X-480 20190923.X-386";snp_count="230";
GUBBINS	52	1757	1705	Node	No Tet	node="Node_40->Node_42";neg_log_likelihood="402.695593";taxa=" 20190923.X-316 20190923.X-407 20190923.X-480 20190923.X-386";snp_count="107";
GUBBINS	12102	13481	1379	Node	No Tet	node="Node_40->Node_42";neg_log_likelihood="198.278761";taxa=" 20190923.X-316 20190923.X-407 20190923.X-480 20190923.X-386";snp_count="17";
GUBBINS	186585	186595	10	Node	No Tet	node="Node_40->Node_42";neg_log_likelihood="136.277220";taxa=" 20190923.X-316 20190923.X-407 20190923.X-480 20190923.X-386";snp_count="6";
GUBBINS	905485	905726	241	Node	No Tet	node="Node_40->Node_42";neg_log_likelihood="116.617678";taxa=" 20190923.X-316 20190923.X-407 20190923.X-480 20190923.X-386";snp_count="6";
GUBBINS	883574	888617	5043	Node	No Tet	node="Node_47->Node_48";neg_log_likelihood="463.800410";taxa=" 20190923.X-310 20190923.X-326";snp_count="54";
GUBBINS	905059	906105	1046	Node	No Tet	node="Node_47->Node_48";neg_log_likelihood="256.481780";taxa=" 20190923.X-310 20190923.X-326";snp_count="33";
GUBBINS	923167	929492	6325	Node	No Tet	node="Node_47->Node_48";neg_log_likelihood="135.012507";taxa=" 20190923.X-310 20190923.X-326";snp_count="30";
GUBBINS	885949	905974	20025	Node	No Tet	node="Node_45->Node_46";neg_log_likelihood="783.267760";taxa=" 20190923.X-458 20190923.X-310 20190923.X-326 20190923.X-450";snp_count="209";
GUBBINS	938206	941775	3569	Node	No Tet	node="Node_45->Node_46";neg_log_likelihood="182.180124";taxa=" 20190923.X-458 20190923.X-310 20190923.X-326 20190923.X-450";snp_count="45";
GUBBINS	927390	929135	1745	Node	No Tet	node="Node_45->Node_46";neg_log_likelihood="50.174680";taxa=" 20190923.X-458 20190923.X-310 20190923.X-326 20190923.X-450";snp_count="11";
GUBBINS	1063400	1104863	41463	Node	No Tet	node="Node_38->Node_39";neg_log_likelihood="6984.656676";taxa=" 20190923.X-932 20190923.X-590 20190923.X-959 20190923.X-316 20190923.X-407 20190923.X-480 20190923.X-386";snp_count="1158";
GUBBINS	1011279	1060994	49715	Node	No Tet	node="Node_38->Node_39";neg_log_likelihood="4249.552288";taxa=" 20190923.X-932 20190923.X-590 20190923.X-959 20190923.X-316 20190923.X-407 20190923.X-480 20190923.X-386";snp_count="641";
GUBBINS	885923	901110	15187	Node	No Tet	node="Node_38->Node_39";neg_log_likelihood="2546.931541";taxa=" 20190923.X-932 20190923.X-590 20190923.X-959 20190923.X-316 20190923.X-407 20190923.X-480 20190923.X-386";snp_count="229";
GUBBINS	921654	1007445	85791	Node	No Tet	node="Node_38->Node_39";neg_log_likelihood="1767.576272";taxa=" 20190923.X-932 20190923.X-590 20190923.X-959 20190923.X-316 20190923.X-407 20190923.X-480 20190923.X-386";snp_count="382";
GUBBINS	52	1757	1705	Node	No Tet	node="Node_38->Node_39";neg_log_likelihood="440.156441";taxa=" 20190923.X-932 20190923.X-590 20190923.X-959 20190923.X-316 20190923.X-407 20190923.X-480 20190923.X-386";snp_count="114";
GUBBINS	12102	13481	1379	Node	No Tet	node="Node_38->Node_39";neg_log_likelihood="224.781922";taxa=" 20190923.X-932 20190923.X-590 20190923.X-959 20190923.X-316 20190923.X-407 20190923.X-480 20190923.X-386";snp_count="17";
GUBBINS	905383	905601	218	Node	No Tet	node="Node_38->Node_39";neg_log_likelihood="152.605793";taxa=" 20190923.X-932 20190923.X-590 20190923.X-959 20190923.X-316 20190923.X-407 20190923.X-480 20190923.X-386";snp_count="12";
GUBBINS	210960	215728	4768	Node	No Tet	node="Node_38->Node_39";neg_log_likelihood="113.944480";taxa=" 20190923.X-932 20190923.X-590 20190923.X-959 20190923.X-316 20190923.X-407 20190923.X-480 20190923.X-386";snp_count="11";
GUBBINS	943255	1016728	73473	Node	No Tet	node="Node_38->Node_45";neg_log_likelihood="4776.807952";taxa=" 20190923.X-300 20190923.X-458 20190923.X-310 20190923.X-326 20190923.X-450";snp_count="1087";
GUBBINS	1022442	1039168	16726	Node	No Tet	node="Node_38->Node_45";neg_log_likelihood="2121.815288";taxa=" 20190923.X-300 20190923.X-458 20190923.X-310 20190923.X-326 20190923.X-450";snp_count="207";
GUBBINS	926648	939167	12519	Node	No Tet	node="Node_38->Node_45";neg_log_likelihood="1448.795635";taxa=" 20190923.X-300 20190923.X-458 20190923.X-310 20190923.X-326 20190923.X-450";snp_count="164";
GUBBINS	1046833	1065642	18809	Node	No Tet	node="Node_38->Node_45";neg_log_likelihood="890.258669";taxa=" 20190923.X-300 20190923.X-458 20190923.X-310 20190923.X-326 20190923.X-450";snp_count="150";
GUBBINS	578923	578986	63	Node	No Tet	node="Node_38->Node_45";neg_log_likelihood="330.924417";taxa=" 20190923.X-300 20190923.X-458 20190923.X-310 20190923.X-326 20190923.X-450";snp_count="49";
GUBBINS	889986	905303	15317	Node	No Tet	node="Node_38->Node_45";neg_log_likelihood="259.626577";taxa=" 20190923.X-300 20190923.X-458 20190923.X-310 20190923.X-326 20190923.X-450";snp_count="41";
GUBBINS	186585	186595	10	Node	No Tet	node="Node_38->Node_45";neg_log_likelihood="114.177241";taxa=" 20190923.X-300 20190923.X-458 20190923.X-310 20190923.X-326 20190923.X-450";snp_count="6";
GUBBINS	915423	922601	7178	Node	No Tet	node="Node_38->Node_45";neg_log_likelihood="99.012177";taxa=" 20190923.X-300 20190923.X-458 20190923.X-310 20190923.X-326 20190923.X-450";snp_count="7";
GUBBINS	927227	1015404	88177	Node	No Tet	node="Node_37->Node_38";neg_log_likelihood="1896.482055";taxa=" 20190923.X-932 20190923.X-590 20190923.X-959 20190923.X-316 20190923.X-407 20190923.X-480 20190923.X-386 20190923.X-300 20190923.X-458 20190923.X-310 20190923.X-326 20190923.X-450";snp_count="359";
GUBBINS	884801	903864	19063	Node	No Tet	node="Node_37->Node_38";neg_log_likelihood="820.335695";taxa=" 20190923.X-932 20190923.X-590 20190923.X-959 20190923.X-316 20190923.X-407 20190923.X-480 20190923.X-386 20190923.X-300 20190923.X-458 20190923.X-310 20190923.X-326 20190923.X-450";snp_count="70";
GUBBINS	1022511	1039173	16662	Node	No Tet	node="Node_37->Node_38";neg_log_likelihood="560.397288";taxa=" 20190923.X-932 20190923.X-590 20190923.X-959 20190923.X-316 20190923.X-407 20190923.X-480 20190923.X-386 20190923.X-300 20190923.X-458 20190923.X-310 20190923.X-326 20190923.X-450";snp_count="57";
GUBBINS	298375	299759	1384	Node	No Tet	node="Node_37->Node_38";neg_log_likelihood="347.648047";taxa=" 20190923.X-932 20190923.X-590 20190923.X-959 20190923.X-316 20190923.X-407 20190923.X-480 20190923.X-386 20190923.X-300 20190923.X-458 20190923.X-310 20190923.X-326 20190923.X-450";snp_count="25";
GUBBINS	1057993	1065553	7560	Node	No Tet	node="Node_37->Node_38";neg_log_likelihood="240.254125";taxa=" 20190923.X-932 20190923.X-590 20190923.X-959 20190923.X-316 20190923.X-407 20190923.X-480 20190923.X-386 20190923.X-300 20190923.X-458 20190923.X-310 20190923.X-326 20190923.X-450";snp_count="34";
GUBBINS	1015971	1016760	789	Node	No Tet	node="Node_37->Node_38";neg_log_likelihood="128.934483";taxa=" 20190923.X-932 20190923.X-590 20190923.X-959 20190923.X-316 20190923.X-407 20190923.X-480 20190923.X-386 20190923.X-300 20190923.X-458 20190923.X-310 20190923.X-326 20190923.X-450";snp_count="8";
GUBBINS	905540	922718	17178	Node	No Tet	node="Node_37->Node_38";neg_log_likelihood="90.732229";taxa=" 20190923.X-932 20190923.X-590 20190923.X-959 20190923.X-316 20190923.X-407 20190923.X-480 20190923.X-386 20190923.X-300 20190923.X-458 20190923.X-310 20190923.X-326 20190923.X-450";snp_count="13";
GUBBINS	989646	1039173	49527	Node	No Tet	node="Node_35->Node_36";neg_log_likelihood="4321.295214";taxa=" 20181011.X-256-1 20190923.X-932 20190923.X-590 20190923.X-959 20190923.X-316 20190923.X-407 20190923.X-480 20190923.X-386 20190923.X-300 20190923.X-458 20190923.X-310 20190923.X-326 20190923.X-450 20190923.X-366 20181011.X-251-1 20181011.X-277-1";snp_count="559";
GUBBINS	926648	955016	28368	Node	No Tet	node="Node_35->Node_36";neg_log_likelihood="2618.950437";taxa=" 20181011.X-256-1 20190923.X-932 20190923.X-590 20190923.X-959 20190923.X-316 20190923.X-407 20190923.X-480 20190923.X-386 20190923.X-300 20190923.X-458 20190923.X-310 20190923.X-326 20190923.X-450 20190923.X-366 20181011.X-251-1 20181011.X-277-1";snp_count="397";
GUBBINS	884801	902426	17625	Node	No Tet	node="Node_35->Node_36";neg_log_likelihood="1453.573221";taxa=" 20181011.X-256-1 20190923.X-932 20190923.X-590 20190923.X-959 20190923.X-316 20190923.X-407 20190923.X-480 20190923.X-386 20190923.X-300 20190923.X-458 20190923.X-310 20190923.X-326 20190923.X-450 20190923.X-366 20181011.X-251-1 20181011.X-277-1";snp_count="223";
GUBBINS	1046833	1065642	18809	Node	No Tet	node="Node_35->Node_36";neg_log_likelihood="652.116911";taxa=" 20181011.X-256-1 20190923.X-932 20190923.X-590 20190923.X-959 20190923.X-316 20190923.X-407 20190923.X-480 20190923.X-386 20190923.X-300 20190923.X-458 20190923.X-310 20190923.X-326 20190923.X-450 20190923.X-366 20181011.X-251-1 20181011.X-277-1";snp_count="190";
GUBBINS	298375	299759	1384	Node	No Tet	node="Node_35->Node_36";neg_log_likelihood="131.291672";taxa=" 20181011.X-256-1 20190923.X-932 20190923.X-590 20190923.X-959 20190923.X-316 20190923.X-407 20190923.X-480 20190923.X-386 20190923.X-300 20190923.X-458 20190923.X-310 20190923.X-326 20190923.X-450 20190923.X-366 20181011.X-251-1 20181011.X-277-1";snp_count="25";
GUBBINS	955140	1004733	49593	Node	No Tet	node="Node_25->Node_35";neg_log_likelihood="2046.672853";taxa=" 20181011.X-256-1 20190923.X-932 20190923.X-590 20190923.X-959 20190923.X-316 20190923.X-407 20190923.X-480 20190923.X-386 20190923.X-300 20190923.X-458 20190923.X-310 20190923.X-326 20190923.X-450 20190923.X-366 20181011.X-251-1 20181011.X-277-1 20181011.X-281-1";snp_count="871";
GUBBINS	578928	578988	60	Node	No Tet	node="Node_25->Node_35";neg_log_likelihood="84.036972";taxa=" 20181011.X-256-1 20190923.X-932 20190923.X-590 20190923.X-959 20190923.X-316 20190923.X-407 20190923.X-480 20190923.X-386 20190923.X-300 20190923.X-458 20190923.X-310 20190923.X-326 20190923.X-450 20190923.X-366 20181011.X-251-1 20181011.X-277-1 20181011.X-281-1";snp_count="16";
GUBBINS	957873	970012	12139	Node	No Tet	node="Node_56->Node_57";neg_log_likelihood="861.624805";taxa=" 20190923.X-720 20190923.X-494 20190923.X-1164";snp_count="190";
GUBBINS	881473	890327	8854	Node	No Tet	node="Node_56->Node_57";neg_log_likelihood="332.564586";taxa=" 20190923.X-720 20190923.X-494 20190923.X-1164";snp_count="63";
GUBBINS	181094	183118	2024	Node	No Tet	node="Node_56->Node_57";neg_log_likelihood="141.180136";taxa=" 20190923.X-720 20190923.X-494 20190923.X-1164";snp_count="14";
GUBBINS	933726	934296	570	Node	No Tet	node="Node_56->Node_57";neg_log_likelihood="85.924761";taxa=" 20190923.X-720 20190923.X-494 20190923.X-1164";snp_count="8";
GUBBINS	949552	957782	8230	Node	No Tet	node="Node_55->Node_56";neg_log_likelihood="477.716708";taxa=" 20190923.X-720 20190923.X-494 20190923.X-1164 20190923.X-1165 20190923.X-1177";snp_count="115";
GUBBINS	889177	891511	2334	Node	No Tet	node="Node_55->Node_56";neg_log_likelihood="121.895571";taxa=" 20190923.X-720 20190923.X-494 20190923.X-1164 20190923.X-1165 20190923.X-1177";snp_count="38";
GUBBINS	971338	1044941	73603	Node	No Tet	node="Node_60->Node_61";neg_log_likelihood="1987.572401";taxa=" 20190923.X-1097 20190923.X-1121";snp_count="616";
GUBBINS	876339	887698	11359	Node	No Tet	node="Node_60->Node_61";neg_log_likelihood="322.088833";taxa=" 20190923.X-1097 20190923.X-1121";snp_count="74";
GUBBINS	924736	938200	13464	Node	No Tet	node="Node_60->Node_61";neg_log_likelihood="109.017877";taxa=" 20190923.X-1097 20190923.X-1121";snp_count="14";
GUBBINS	926648	949261	22613	Node	No Tet	node="Node_54->Node_55";neg_log_likelihood="442.438008";taxa=" 20190923.X-720 20190923.X-494 20190923.X-1164 20190923.X-1165 20190923.X-1177 20190923.X-481";snp_count="111";
GUBBINS	892405	900249	7844	Node	No Tet	node="Node_54->Node_55";neg_log_likelihood="111.837809";taxa=" 20190923.X-720 20190923.X-494 20190923.X-1164 20190923.X-1165 20190923.X-1177 20190923.X-481";snp_count="16";
GUBBINS	186585	186595	10	Node	No Tet	node="Node_54->Node_55";neg_log_likelihood="42.225055";taxa=" 20190923.X-720 20190923.X-494 20190923.X-1164 20190923.X-1165 20190923.X-1177 20190923.X-481";snp_count="5";
GUBBINS	933849	971034	37185	Node	No Tet	node="Node_54->Node_60";neg_log_likelihood="1000.780385";taxa=" 20190923.X-1065 20190923.X-1097 20190923.X-1121";snp_count="213";
GUBBINS	887947	900234	12287	Node	No Tet	node="Node_54->Node_60";neg_log_likelihood="325.252359";taxa=" 20190923.X-1065 20190923.X-1097 20190923.X-1121";snp_count="68";
GUBBINS	905562	929789	24227	Node	No Tet	node="Node_54->Node_60";neg_log_likelihood="115.090222";taxa=" 20190923.X-1065 20190923.X-1097 20190923.X-1121";snp_count="20";
GUBBINS	925666	958327	32661	Node	No Tet	node="Node_53->Node_54";neg_log_likelihood="680.742244";taxa=" 20190923.X-720 20190923.X-494 20190923.X-1164 20190923.X-1165 20190923.X-1177 20190923.X-481 20190923.X-1065 20190923.X-1097 20190923.X-1121";snp_count="221";
GUBBINS	900577	902178	1601	Node	No Tet	node="Node_53->Node_54";neg_log_likelihood="86.422068";taxa=" 20190923.X-720 20190923.X-494 20190923.X-1164 20190923.X-1165 20190923.X-1177 20190923.X-481 20190923.X-1065 20190923.X-1097 20190923.X-1121";snp_count="9";
GUBBINS	938086	943427	5341	Node	No Tet	node="Node_65->Node_66";neg_log_likelihood="101.196077";taxa=" 20190923.X-1219 20190923.X-1152";snp_count="11";
GUBBINS	982283	993175	10892	Node	No Tet	node="Node_62->Node_63";neg_log_likelihood="2124.612048";taxa=" 20190923.X-706 20190923.X-1190";snp_count="166";
GUBBINS	1006356	1016760	10404	Node	No Tet	node="Node_62->Node_63";neg_log_likelihood="1568.633752";taxa=" 20190923.X-706 20190923.X-1190";snp_count="153";
GUBBINS	660671	665441	4770	Node	No Tet	node="Node_62->Node_63";neg_log_likelihood="1125.125312";taxa=" 20190923.X-706 20190923.X-1190";snp_count="72";
GUBBINS	883850	902178	18328	Node	No Tet	node="Node_62->Node_63";neg_log_likelihood="858.050886";taxa=" 20190923.X-706 20190923.X-1190";snp_count="98";
GUBBINS	948526	953203	4677	Node	No Tet	node="Node_62->Node_63";neg_log_likelihood="501.965302";taxa=" 20190923.X-706 20190923.X-1190";snp_count="56";
GUBBINS	968331	974786	6455	Node	No Tet	node="Node_62->Node_63";neg_log_likelihood="268.447493";taxa=" 20190923.X-706 20190923.X-1190";snp_count="56";
GUBBINS	1025842	1026290	448	Node	No Tet	node="Node_62->Node_63";neg_log_likelihood="106.140166";taxa=" 20190923.X-706 20190923.X-1190";snp_count="9";
GUBBINS	938236	940088	1852	Node	No Tet	node="Node_62->Node_63";neg_log_likelihood="72.011405";taxa=" 20190923.X-706 20190923.X-1190";snp_count="7";
GUBBINS	878157	878839	682	Node	No Tet	node="Node_62->Node_63";neg_log_likelihood="36.220174";taxa=" 20190923.X-706 20190923.X-1190";snp_count="6";
GUBBINS	921725	938165	16440	Node	No Tet	node="Node_62->Node_64";neg_log_likelihood="551.070317";taxa=" 20181011.X-572-1 20190923.X-1219 20190923.X-1152 20190923.X-1244 20181011.X-569-1 20190923.X-1078";snp_count="55";
GUBBINS	402224	402291	67	Node	No Tet	node="Node_62->Node_64";neg_log_likelihood="335.583434";taxa=" 20181011.X-572-1 20190923.X-1219 20190923.X-1152 20190923.X-1244 20181011.X-569-1 20190923.X-1078";snp_count="18";
GUBBINS	890268	905726	15458	Node	No Tet	node="Node_62->Node_64";neg_log_likelihood="263.046553";taxa=" 20181011.X-572-1 20190923.X-1219 20190923.X-1152 20190923.X-1244 20181011.X-569-1 20190923.X-1078";snp_count="40";
GUBBINS	963267	969935	6668	Node	No Tet	node="Node_62->Node_64";neg_log_likelihood="120.046741";taxa=" 20181011.X-572-1 20190923.X-1219 20190923.X-1152 20190923.X-1244 20181011.X-569-1 20190923.X-1078";snp_count="14";
GUBBINS	200539	220335	19796	Node	No Tet	node="Node_16->Node_17";neg_log_likelihood="4499.496678";taxa=" 20190923.X-347 20190923.X-378 20190923.X-359 20181011.X-142-1 20181011.X-253-1 20181011.X-287-1 20181011.X-246-1 20181011.X-266-1 20181011.X-157-1 20181011.X-66-1 20181011.X-117-1 20181011.X-160-1 20181011.X-102-1 20181011.X-161-1 20181011.X-94_Ry 20181011.X-259-1 20181011.X-54-1 20181011.X-241-1 20181011.X-256-1 20190923.X-932 20190…
GUBBINS	518792	527617	8825	Node	No Tet	node="Node_16->Node_17";neg_log_likelihood="3860.279222";taxa=" 20190923.X-347 20190923.X-378 20190923.X-359 20181011.X-142-1 20181011.X-253-1 20181011.X-287-1 20181011.X-246-1 20181011.X-266-1 20181011.X-157-1 20181011.X-66-1 20181011.X-117-1 20181011.X-160-1 20181011.X-102-1 20181011.X-161-1 20181011.X-94_Ry 20181011.X-259-1 20181011.X-54-1 20181011.X-241-1 20181011.X-256-1 20190923.X-932 20190…
GUBBINS	465819	481312	15493	Node	No Tet	node="Node_16->Node_17";neg_log_likelihood="3506.265199";taxa=" 20190923.X-347 20190923.X-378 20190923.X-359 20181011.X-142-1 20181011.X-253-1 20181011.X-287-1 20181011.X-246-1 20181011.X-266-1 20181011.X-157-1 20181011.X-66-1 20181011.X-117-1 20181011.X-160-1 20181011.X-102-1 20181011.X-161-1 20181011.X-94_Ry 20181011.X-259-1 20181011.X-54-1 20181011.X-241-1 20181011.X-256-1 20190923.X-932 20190…
GUBBINS	116039	116072	33	Node	No Tet	node="Node_16->Node_17";neg_log_likelihood="3135.825620";taxa=" 20190923.X-347 20190923.X-378 20190923.X-359 20181011.X-142-1 20181011.X-253-1 20181011.X-287-1 20181011.X-246-1 20181011.X-266-1 20181011.X-157-1 20181011.X-66-1 20181011.X-117-1 20181011.X-160-1 20181011.X-102-1 20181011.X-161-1 20181011.X-94_Ry 20181011.X-259-1 20181011.X-54-1 20181011.X-241-1 20181011.X-256-1 20190923.X-932 20190…
GUBBINS	887907	901257	13350	Node	No Tet	node="Node_16->Node_17";neg_log_likelihood="3076.517770";taxa=" 20190923.X-347 20190923.X-378 20190923.X-359 20181011.X-142-1 20181011.X-253-1 20181011.X-287-1 20181011.X-246-1 20181011.X-266-1 20181011.X-157-1 20181011.X-66-1 20181011.X-117-1 20181011.X-160-1 20181011.X-102-1 20181011.X-161-1 20181011.X-94_Ry 20181011.X-259-1 20181011.X-54-1 20181011.X-241-1 20181011.X-256-1 20190923.X-932 20190…
GUBBINS	179018	180014	996	Node	No Tet	node="Node_16->Node_17";neg_log_likelihood="2811.165097";taxa=" 20190923.X-347 20190923.X-378 20190923.X-359 20181011.X-142-1 20181011.X-253-1 20181011.X-287-1 20181011.X-246-1 20181011.X-266-1 20181011.X-157-1 20181011.X-66-1 20181011.X-117-1 20181011.X-160-1 20181011.X-102-1 20181011.X-161-1 20181011.X-94_Ry 20181011.X-259-1 20181011.X-54-1 20181011.X-241-1 20181011.X-256-1 20190923.X-932 20190…
GUBBINS	326792	334268	7476	Node	No Tet	node="Node_16->Node_17";neg_log_likelihood="2723.669181";taxa=" 20190923.X-347 20190923.X-378 20190923.X-359 20181011.X-142-1 20181011.X-253-1 20181011.X-287-1 20181011.X-246-1 20181011.X-266-1 20181011.X-157-1 20181011.X-66-1 20181011.X-117-1 20181011.X-160-1 20181011.X-102-1 20181011.X-161-1 20181011.X-94_Ry 20181011.X-259-1 20181011.X-54-1 20181011.X-241-1 20181011.X-256-1 20190923.X-932 20190…
GUBBINS	396619	402217	5598	Node	No Tet	node="Node_16->Node_17";neg_log_likelihood="2564.784310";taxa=" 20190923.X-347 20190923.X-378 20190923.X-359 20181011.X-142-1 20181011.X-253-1 20181011.X-287-1 20181011.X-246-1 20181011.X-266-1 20181011.X-157-1 20181011.X-66-1 20181011.X-117-1 20181011.X-160-1 20181011.X-102-1 20181011.X-161-1 20181011.X-94_Ry 20181011.X-259-1 20181011.X-54-1 20181011.X-241-1 20181011.X-256-1 20190923.X-932 20190…
GUBBINS	359776	364510	4734	Node	No Tet	node="Node_16->Node_17";neg_log_likelihood="2489.982247";taxa=" 20190923.X-347 20190923.X-378 20190923.X-359 20181011.X-142-1 20181011.X-253-1 20181011.X-287-1 20181011.X-246-1 20181011.X-266-1 20181011.X-157-1 20181011.X-66-1 20181011.X-117-1 20181011.X-160-1 20181011.X-102-1 20181011.X-161-1 20181011.X-94_Ry 20181011.X-259-1 20181011.X-54-1 20181011.X-241-1 20181011.X-256-1 20190923.X-932 20190…
GUBBINS	1201	4819	3618	Node	No Tet	node="Node_16->Node_17";neg_log_likelihood="2377.929161";taxa=" 20190923.X-347 20190923.X-378 20190923.X-359 20181011.X-142-1 20181011.X-253-1 20181011.X-287-1 20181011.X-246-1 20181011.X-266-1 20181011.X-157-1 20181011.X-66-1 20181011.X-117-1 20181011.X-160-1 20181011.X-102-1 20181011.X-161-1 20181011.X-94_Ry 20181011.X-259-1 20181011.X-54-1 20181011.X-241-1 20181011.X-256-1 20190923.X-932 20190…
GUBBINS	1090559	1102103	11544	Node	No Tet	node="Node_16->Node_17";neg_log_likelihood="2290.951979";taxa=" 20190923.X-347 20190923.X-378 20190923.X-359 20181011.X-142-1 20181011.X-253-1 20181011.X-287-1 20181011.X-246-1 20181011.X-266-1 20181011.X-157-1 20181011.X-66-1 20181011.X-117-1 20181011.X-160-1 20181011.X-102-1 20181011.X-161-1 20181011.X-94_Ry 20181011.X-259-1 20181011.X-54-1 20181011.X-241-1 20181011.X-256-1 20190923.X-932 20190…
GUBBINS	1073892	1078546	4654	Node	No Tet	node="Node_16->Node_17";neg_log_likelihood="2155.009421";taxa=" 20190923.X-347 20190923.X-378 20190923.X-359 20181011.X-142-1 20181011.X-253-1 20181011.X-287-1 20181011.X-246-1 20181011.X-266-1 20181011.X-157-1 20181011.X-66-1 20181011.X-117-1 20181011.X-160-1 20181011.X-102-1 20181011.X-161-1 20181011.X-94_Ry 20181011.X-259-1 20181011.X-54-1 20181011.X-241-1 20181011.X-256-1 20190923.X-932 20190…
GUBBINS	54894	59313	4419	Node	No Tet	node="Node_16->Node_17";neg_log_likelihood="2071.572300";taxa=" 20190923.X-347 20190923.X-378 20190923.X-359 20181011.X-142-1 20181011.X-253-1 20181011.X-287-1 20181011.X-246-1 20181011.X-266-1 20181011.X-157-1 20181011.X-66-1 20181011.X-117-1 20181011.X-160-1 20181011.X-102-1 20181011.X-161-1 20181011.X-94_Ry 20181011.X-259-1 20181011.X-54-1 20181011.X-241-1 20181011.X-256-1 20190923.X-932 20190…
GUBBINS	18273	25129	6856	Node	No Tet	node="Node_16->Node_17";neg_log_likelihood="1996.636480";taxa=" 20190923.X-347 20190923.X-378 20190923.X-359 20181011.X-142-1 20181011.X-253-1 20181011.X-287-1 20181011.X-246-1 20181011.X-266-1 20181011.X-157-1 20181011.X-66-1 20181011.X-117-1 20181011.X-160-1 20181011.X-102-1 20181011.X-161-1 20181011.X-94_Ry 20181011.X-259-1 20181011.X-54-1 20181011.X-241-1 20181011.X-256-1 20190923.X-932 20190…
GUBBINS	825981	826181	200	Node	No Tet	node="Node_16->Node_17";neg_log_likelihood="1910.858798";taxa=" 20190923.X-347 20190923.X-378 20190923.X-359 20181011.X-142-1 20181011.X-253-1 20181011.X-287-1 20181011.X-246-1 20181011.X-266-1 20181011.X-157-1 20181011.X-66-1 20181011.X-117-1 20181011.X-160-1 20181011.X-102-1 20181011.X-161-1 20181011.X-94_Ry 20181011.X-259-1 20181011.X-54-1 20181011.X-241-1 20181011.X-256-1 20190923.X-932 20190…
GUBBINS	157063	168286	11223	Node	No Tet	node="Node_16->Node_17";neg_log_likelihood="1884.733688";taxa=" 20190923.X-347 20190923.X-378 20190923.X-359 20181011.X-142-1 20181011.X-253-1 20181011.X-287-1 20181011.X-246-1 20181011.X-266-1 20181011.X-157-1 20181011.X-66-1 20181011.X-117-1 20181011.X-160-1 20181011.X-102-1 20181011.X-161-1 20181011.X-94_Ry 20181011.X-259-1 20181011.X-54-1 20181011.X-241-1 20181011.X-256-1 20190923.X-932 20190…
GUBBINS	197846	220503	22657	Node	No Tet	node="Node_16->Node_51";neg_log_likelihood="3752.376135";taxa=" 20181011.X-111_Ry 20190923.X-720 20190923.X-494 20190923.X-1164 20190923.X-1165 20190923.X-1177 20190923.X-481 20190923.X-1065 20190923.X-1097 20190923.X-1121 20190923.X-510 20190923.X-706 20190923.X-1190 20181011.X-572-1 20190923.X-1219 20190923.X-1152 20190923.X-1244 20181011.X-569-1 20190923.X-1078";snp_count="256";
GUBBINS	267734	273955	6221	Node	No Tet	node="Node_16->Node_51";neg_log_likelihood="2975.676956";taxa=" 20181011.X-111_Ry 20190923.X-720 20190923.X-494 20190923.X-1164 20190923.X-1165 20190923.X-1177 20190923.X-481 20190923.X-1065 20190923.X-1097 20190923.X-1121 20190923.X-510 20190923.X-706 20190923.X-1190 20181011.X-572-1 20190923.X-1219 20190923.X-1152 20190923.X-1244 20181011.X-569-1 20190923.X-1078";snp_count="154";
GUBBINS	824873	826325	1452	Node	No Tet	node="Node_16->Node_51";neg_log_likelihood="2592.834831";taxa=" 20181011.X-111_Ry 20190923.X-720 20190923.X-494 20190923.X-1164 20190923.X-1165 20190923.X-1177 20190923.X-481 20190923.X-1065 20190923.X-1097 20190923.X-1121 20190923.X-510 20190923.X-706 20190923.X-1190 20181011.X-572-1 20190923.X-1219 20190923.X-1152 20190923.X-1244 20181011.X-569-1 20190923.X-1078";snp_count="52";
GUBBINS	519611	527939	8328	Node	No Tet	node="Node_16->Node_51";neg_log_likelihood="2457.059904";taxa=" 20181011.X-111_Ry 20190923.X-720 20190923.X-494 20190923.X-1164 20190923.X-1165 20190923.X-1177 20190923.X-481 20190923.X-1065 20190923.X-1097 20190923.X-1121 20190923.X-510 20190923.X-706 20190923.X-1190 20181011.X-572-1 20190923.X-1219 20190923.X-1152 20190923.X-1244 20181011.X-569-1 20190923.X-1078";snp_count="58";
GUBBINS	94046	95644	1598	Node	No Tet	node="Node_16->Node_51";neg_log_likelihood="2274.694600";taxa=" 20181011.X-111_Ry 20190923.X-720 20190923.X-494 20190923.X-1164 20190923.X-1165 20190923.X-1177 20190923.X-481 20190923.X-1065 20190923.X-1097 20190923.X-1121 20190923.X-510 20190923.X-706 20190923.X-1190 20181011.X-572-1 20190923.X-1219 20190923.X-1152 20190923.X-1244 20181011.X-569-1 20190923.X-1078";snp_count="31";
GUBBINS	1097977	1103450	5473	Node	No Tet	node="Node_16->Node_51";neg_log_likelihood="2176.774734";taxa=" 20181011.X-111_Ry 20190923.X-720 20190923.X-494 20190923.X-1164 20190923.X-1165 20190923.X-1177 20190923.X-481 20190923.X-1065 20190923.X-1097 20190923.X-1121 20190923.X-510 20190923.X-706 20190923.X-1190 20181011.X-572-1 20190923.X-1219 20190923.X-1152 20190923.X-1244 20181011.X-569-1 20190923.X-1078";snp_count="42";
GUBBINS	938104	943255	5151	Node	No Tet	node="Node_16->Node_51";neg_log_likelihood="2054.073057";taxa=" 20181011.X-111_Ry 20190923.X-720 20190923.X-494 20190923.X-1164 20190923.X-1165 20190923.X-1177 20190923.X-481 20190923.X-1065 20190923.X-1097 20190923.X-1121 20190923.X-510 20190923.X-706 20190923.X-1190 20181011.X-572-1 20190923.X-1219 20190923.X-1152 20190923.X-1244 20181011.X-569-1 20190923.X-1078";snp_count="26";
GUBBINS	1073955	1079413	5458	Node	No Tet	node="Node_16->Node_51";neg_log_likelihood="1974.866347";taxa=" 20181011.X-111_Ry 20190923.X-720 20190923.X-494 20190923.X-1164 20190923.X-1165 20190923.X-1177 20190923.X-481 20190923.X-1065 20190923.X-1097 20190923.X-1121 20190923.X-510 20190923.X-706 20190923.X-1190 20181011.X-572-1 20190923.X-1219 20190923.X-1152 20190923.X-1244 20181011.X-569-1 20190923.X-1078";snp_count="18";
GUBBINS	191583	195144	3561	Node	No Tet	node="Node_4->Node_5";neg_log_likelihood="7868.343605";taxa=" 20181011.X-217-1 20190923.X-39 20181011.X-236-1 20190923.X-625 20190923.X-648 20190923.X-667 20181011.X-208-1 20190923.X-657 20181011.X-232-1 20181011.X-S45_RIF 20181011.X-230-1 20181011.X-212-1";snp_count="196";
GUBBINS	279216	283023	3807	Node	No Tet	node="Node_4->Node_5";neg_log_likelihood="7464.264270";taxa=" 20181011.X-217-1 20190923.X-39 20181011.X-236-1 20190923.X-625 20190923.X-648 20190923.X-667 20181011.X-208-1 20190923.X-657 20181011.X-232-1 20181011.X-S45_RIF 20181011.X-230-1 20181011.X-212-1";snp_count="106";
GUBBINS	575007	579877	4870	Node	No Tet	node="Node_4->Node_5";neg_log_likelihood="7181.852973";taxa=" 20181011.X-217-1 20190923.X-39 20181011.X-236-1 20190923.X-625 20190923.X-648 20190923.X-667 20181011.X-208-1 20190923.X-657 20181011.X-232-1 20181011.X-S45_RIF 20181011.X-230-1 20181011.X-212-1";snp_count="108";
GUBBINS	825242	827498	2256	Node	No Tet	node="Node_4->Node_5";neg_log_likelihood="6893.450467";taxa=" 20181011.X-217-1 20190923.X-39 20181011.X-236-1 20190923.X-625 20190923.X-648 20190923.X-667 20181011.X-208-1 20190923.X-657 20181011.X-232-1 20181011.X-S45_RIF 20181011.X-230-1 20181011.X-212-1";snp_count="79";
GUBBINS	140227	145781	5554	Node	No Tet	node="Node_4->Node_5";neg_log_likelihood="6690.023744";taxa=" 20181011.X-217-1 20190923.X-39 20181011.X-236-1 20190923.X-625 20190923.X-648 20190923.X-667 20181011.X-208-1 20190923.X-657 20181011.X-232-1 20181011.X-S45_RIF 20181011.X-230-1 20181011.X-212-1";snp_count="99";
GUBBINS	736079	742587	6508	Node	No Tet	node="Node_4->Node_5";neg_log_likelihood="6421.823918";taxa=" 20181011.X-217-1 20190923.X-39 20181011.X-236-1 20190923.X-625 20190923.X-648 20190923.X-667 20181011.X-208-1 20190923.X-657 20181011.X-232-1 20181011.X-S45_RIF 20181011.X-230-1 20181011.X-212-1";snp_count="99";
GUBBINS	181794	188424	6630	Node	No Tet	node="Node_4->Node_5";neg_log_likelihood="6146.488998";taxa=" 20181011.X-217-1 20190923.X-39 20181011.X-236-1 20190923.X-625 20190923.X-648 20190923.X-667 20181011.X-208-1 20190923.X-657 20181011.X-232-1 20181011.X-S45_RIF 20181011.X-230-1 20181011.X-212-1";snp_count="98";
GUBBINS	524079	531277	7198	Node	No Tet	node="Node_4->Node_5";neg_log_likelihood="5874.830358";taxa=" 20181011.X-217-1 20190923.X-39 20181011.X-236-1 20190923.X-625 20190923.X-648 20190923.X-667 20181011.X-208-1 20190923.X-657 20181011.X-232-1 20181011.X-S45_RIF 20181011.X-230-1 20181011.X-212-1";snp_count="94";
GUBBINS	744303	750438	6135	Node	No Tet	node="Node_4->Node_5";neg_log_likelihood="5621.066860";taxa=" 20181011.X-217-1 20190923.X-39 20181011.X-236-1 20190923.X-625 20190923.X-648 20190923.X-667 20181011.X-208-1 20190923.X-657 20181011.X-232-1 20181011.X-S45_RIF 20181011.X-230-1 20181011.X-212-1";snp_count="77";
GUBBINS	938078	938223	145	Node	No Tet	node="Node_4->Node_5";neg_log_likelihood="5415.362676";taxa=" 20181011.X-217-1 20190923.X-39 20181011.X-236-1 20190923.X-625 20190923.X-648 20190923.X-667 20181011.X-208-1 20190923.X-657 20181011.X-232-1 20181011.X-S45_RIF 20181011.X-230-1 20181011.X-212-1";snp_count="18";
GUBBINS	153924	162653	8729	Node	No Tet	node="Node_4->Node_5";neg_log_likelihood="5366.795254";taxa=" 20181011.X-217-1 20190923.X-39 20181011.X-236-1 20190923.X-625 20190923.X-648 20190923.X-667 20181011.X-208-1 20190923.X-657 20181011.X-232-1 20181011.X-S45_RIF 20181011.X-230-1 20181011.X-212-1";snp_count="69";
GUBBINS	586469	593232	6763	Node	No Tet	node="Node_4->Node_5";neg_log_likelihood="5168.316690";taxa=" 20181011.X-217-1 20190923.X-39 20181011.X-236-1 20190923.X-625 20190923.X-648 20190923.X-667 20181011.X-208-1 20190923.X-657 20181011.X-232-1 20181011.X-S45_RIF 20181011.X-230-1 20181011.X-212-1";snp_count="59";
GUBBINS	594651	602841	8190	Node	No Tet	node="Node_4->Node_5";neg_log_likelihood="5000.266074";taxa=" 20181011.X-217-1 20190923.X-39 20181011.X-236-1 20190923.X-625 20190923.X-648 20190923.X-667 20181011.X-208-1 20190923.X-657 20181011.X-232-1 20181011.X-S45_RIF 20181011.X-230-1 20181011.X-212-1";snp_count="60";
GUBBINS	699020	702704	3684	Node	No Tet	node="Node_4->Node_5";neg_log_likelihood="4825.338973";taxa=" 20181011.X-217-1 20190923.X-39 20181011.X-236-1 20190923.X-625 20190923.X-648 20190923.X-667 20181011.X-208-1 20190923.X-657 20181011.X-232-1 20181011.X-S45_RIF 20181011.X-230-1 20181011.X-212-1";snp_count="41";
GUBBINS	460953	462450	1497	Node	No Tet	node="Node_4->Node_5";neg_log_likelihood="4708.551681";taxa=" 20181011.X-217-1 20190923.X-39 20181011.X-236-1 20190923.X-625 20190923.X-648 20190923.X-667 20181011.X-208-1 20190923.X-657 20181011.X-232-1 20181011.X-S45_RIF 20181011.X-230-1 20181011.X-212-1";snp_count="27";
GUBBINS	607011	610902	3891	Node	No Tet	node="Node_4->Node_5";neg_log_likelihood="4631.392706";taxa=" 20181011.X-217-1 20190923.X-39 20181011.X-236-1 20190923.X-625 20190923.X-648 20190923.X-667 20181011.X-208-1 20190923.X-657 20181011.X-232-1 20181011.X-S45_RIF 20181011.X-230-1 20181011.X-212-1";snp_count="38";
GUBBINS	200987	207080	6093	Node	No Tet	node="Node_4->Node_5";neg_log_likelihood="4523.957014";taxa=" 20181011.X-217-1 20190923.X-39 20181011.X-236-1 20190923.X-625 20190923.X-648 20190923.X-667 20181011.X-208-1 20190923.X-657 20181011.X-232-1 20181011.X-S45_RIF 20181011.X-230-1 20181011.X-212-1";snp_count="41";
GUBBINS	54522	58845	4323	Node	No Tet	node="Node_4->Node_5";neg_log_likelihood="4403.412865";taxa=" 20181011.X-217-1 20190923.X-39 20181011.X-236-1 20190923.X-625 20190923.X-648 20190923.X-667 20181011.X-208-1 20190923.X-657 20181011.X-232-1 20181011.X-S45_RIF 20181011.X-230-1 20181011.X-212-1";snp_count="33";
GUBBINS	881473	888451	6978	Node	No Tet	node="Node_4->Node_5";neg_log_likelihood="4306.496237";taxa=" 20181011.X-217-1 20190923.X-39 20181011.X-236-1 20190923.X-625 20190923.X-648 20190923.X-667 20181011.X-208-1 20190923.X-657 20181011.X-232-1 20181011.X-S45_RIF 20181011.X-230-1 20181011.X-212-1";snp_count="41";
GUBBINS	121377	126079	4702	Node	No Tet	node="Node_4->Node_5";neg_log_likelihood="4185.097875";taxa=" 20181011.X-217-1 20190923.X-39 20181011.X-236-1 20190923.X-625 20190923.X-648 20190923.X-667 20181011.X-208-1 20190923.X-657 20181011.X-232-1 20181011.X-S45_RIF 20181011.X-230-1 20181011.X-212-1";snp_count="32";
GUBBINS	1090763	1097968	7205	Node	No Tet	node="Node_4->Node_5";neg_log_likelihood="4090.316491";taxa=" 20181011.X-217-1 20190923.X-39 20181011.X-236-1 20190923.X-625 20190923.X-648 20190923.X-667 20181011.X-208-1 20190923.X-657 20181011.X-232-1 20181011.X-S45_RIF 20181011.X-230-1 20181011.X-212-1";snp_count="38";
GUBBINS	751121	757971	6850	Node	No Tet	node="Node_4->Node_5";neg_log_likelihood="3976.386236";taxa=" 20181011.X-217-1 20190923.X-39 20181011.X-236-1 20190923.X-625 20190923.X-648 20190923.X-667 20181011.X-208-1 20190923.X-657 20181011.X-232-1 20181011.X-S45_RIF 20181011.X-230-1 20181011.X-212-1";snp_count="36";
GUBBINS	191694	193714	2020	Node	No Tet	node="Node_1->Node_4";neg_log_likelihood="47067.355353";taxa=" 20181011.X-217-1 20190923.X-39 20181011.X-236-1 20190923.X-625 20190923.X-648 20190923.X-667 20181011.X-208-1 20190923.X-657 20181011.X-232-1 20181011.X-S45_RIF 20181011.X-230-1 20181011.X-212-1 20190923.X-347 20190923.X-378 20190923.X-359 20181011.X-142-1 20181011.X-253-1 20181011.X-287-1 20181011.X-246-1 20181011.X-266-1 20181011.X-…
GUBBINS	937993	938401	408	Node	No Tet	node="Node_1->Node_4";neg_log_likelihood="46694.273746";taxa=" 20181011.X-217-1 20190923.X-39 20181011.X-236-1 20190923.X-625 20190923.X-648 20190923.X-667 20181011.X-208-1 20190923.X-657 20181011.X-232-1 20181011.X-S45_RIF 20181011.X-230-1 20181011.X-212-1 20190923.X-347 20190923.X-378 20190923.X-359 20181011.X-142-1 20181011.X-253-1 20181011.X-287-1 20181011.X-246-1 20181011.X-266-1 20181011.X-…
GUBBINS	211005	212240	1235	Node	No Tet	node="Node_1->Node_4";neg_log_likelihood="46547.381508";taxa=" 20181011.X-217-1 20190923.X-39 20181011.X-236-1 20190923.X-625 20190923.X-648 20190923.X-667 20181011.X-208-1 20190923.X-657 20181011.X-232-1 20181011.X-S45_RIF 20181011.X-230-1 20181011.X-212-1 20190923.X-347 20190923.X-378 20190923.X-359 20181011.X-142-1 20181011.X-253-1 20181011.X-287-1 20181011.X-246-1 20181011.X-266-1 20181011.X-…
GUBBINS	524367	526215	1848	Node	No Tet	node="Node_1->Node_4";neg_log_likelihood="46321.565571";taxa=" 20181011.X-217-1 20190923.X-39 20181011.X-236-1 20190923.X-625 20190923.X-648 20190923.X-667 20181011.X-208-1 20190923.X-657 20181011.X-232-1 20181011.X-S45_RIF 20181011.X-230-1 20181011.X-212-1 20190923.X-347 20190923.X-378 20190923.X-359 20181011.X-142-1 20181011.X-253-1 20181011.X-287-1 20181011.X-246-1 20181011.X-266-1 20181011.X-…
GUBBINS	272202	272963	761	Node	No Tet	node="Node_1->Node_4";neg_log_likelihood="46047.482272";taxa=" 20181011.X-217-1 20190923.X-39 20181011.X-236-1 20190923.X-625 20190923.X-648 20190923.X-667 20181011.X-208-1 20190923.X-657 20181011.X-232-1 20181011.X-S45_RIF 20181011.X-230-1 20181011.X-212-1 20190923.X-347 20190923.X-378 20190923.X-359 20181011.X-142-1 20181011.X-253-1 20181011.X-287-1 20181011.X-246-1 20181011.X-266-1 20181011.X-…
GUBBINS	397126	402316	5190	Node	No Tet	node="Node_1->Node_4";neg_log_likelihood="45882.772995";taxa=" 20181011.X-217-1 20190923.X-39 20181011.X-236-1 20190923.X-625 20190923.X-648 20190923.X-667 20181011.X-208-1 20190923.X-657 20181011.X-232-1 20181011.X-S45_RIF 20181011.X-230-1 20181011.X-212-1 20190923.X-347 20190923.X-378 20190923.X-359 20181011.X-142-1 20181011.X-253-1 20181011.X-287-1 20181011.X-246-1 20181011.X-266-1 20181011.X-…
GUBBINS	1091646	1093056	1410	Node	No Tet	node="Node_1->Node_4";neg_log_likelihood="45740.199077";taxa=" 20181011.X-217-1 20190923.X-39 20181011.X-236-1 20190923.X-625 20190923.X-648 20190923.X-667 20181011.X-208-1 20190923.X-657 20181011.X-232-1 20181011.X-S45_RIF 20181011.X-230-1 20181011.X-212-1 20190923.X-347 20190923.X-378 20190923.X-359 20181011.X-142-1 20181011.X-253-1 20181011.X-287-1 20181011.X-246-1 20181011.X-266-1 20181011.X-…
GUBBINS	1017236	1018068	832	Node	No Tet	node="Node_1->Node_4";neg_log_likelihood="45528.905013";taxa=" 20181011.X-217-1 20190923.X-39 20181011.X-236-1 20190923.X-625 20190923.X-648 20190923.X-667 20181011.X-208-1 20190923.X-657 20181011.X-232-1 20181011.X-S45_RIF 20181011.X-230-1 20181011.X-212-1 20190923.X-347 20190923.X-378 20190923.X-359 20181011.X-142-1 20181011.X-253-1 20181011.X-287-1 20181011.X-246-1 20181011.X-266-1 20181011.X-…
GUBBINS	642425	643339	914	Node	No Tet	node="Node_1->Node_4";neg_log_likelihood="45380.600373";taxa=" 20181011.X-217-1 20190923.X-39 20181011.X-236-1 20190923.X-625 20190923.X-648 20190923.X-667 20181011.X-208-1 20190923.X-657 20181011.X-232-1 20181011.X-S45_RIF 20181011.X-230-1 20181011.X-212-1 20190923.X-347 20190923.X-378 20190923.X-359 20181011.X-142-1 20181011.X-253-1 20181011.X-287-1 20181011.X-246-1 20181011.X-266-1 20181011.X-…
GUBBINS	57658	58936	1278	Node	No Tet	node="Node_1->Node_4";neg_log_likelihood="45231.816118";taxa=" 20181011.X-217-1 20190923.X-39 20181011.X-236-1 20190923.X-625 20190923.X-648 20190923.X-667 20181011.X-208-1 20190923.X-657 20181011.X-232-1 20181011.X-S45_RIF 20181011.X-230-1 20181011.X-212-1 20190923.X-347 20190923.X-378 20190923.X-359 20181011.X-142-1 20181011.X-253-1 20181011.X-287-1 20181011.X-246-1 20181011.X-266-1 20181011.X-…
GUBBINS	181044	181966	922	Node	No Tet	node="Node_1->Node_4";neg_log_likelihood="45055.505848";taxa=" 20181011.X-217-1 20190923.X-39 20181011.X-236-1 20190923.X-625 20190923.X-648 20190923.X-667 20181011.X-208-1 20190923.X-657 20181011.X-232-1 20181011.X-S45_RIF 20181011.X-230-1 20181011.X-212-1 20190923.X-347 20190923.X-378 20190923.X-359 20181011.X-142-1 20181011.X-253-1 20181011.X-287-1 20181011.X-246-1 20181011.X-266-1 20181011.X-…
GUBBINS	137409	138674	1265	Node	No Tet	node="Node_1->Node_4";neg_log_likelihood="44910.703499";taxa=" 20181011.X-217-1 20190923.X-39 20181011.X-236-1 20190923.X-625 20190923.X-648 20190923.X-667 20181011.X-208-1 20190923.X-657 20181011.X-232-1 20181011.X-S45_RIF 20181011.X-230-1 20181011.X-212-1 20190923.X-347 20190923.X-378 20190923.X-359 20181011.X-142-1 20181011.X-253-1 20181011.X-287-1 20181011.X-246-1 20181011.X-266-1 20181011.X-…
GUBBINS	273334	273440	106	Node	No Tet	node="Node_1->Node_4";neg_log_likelihood="44741.357299";taxa=" 20181011.X-217-1 20190923.X-39 20181011.X-236-1 20190923.X-625 20190923.X-648 20190923.X-667 20181011.X-208-1 20190923.X-657 20181011.X-232-1 20181011.X-S45_RIF 20181011.X-230-1 20181011.X-212-1 20190923.X-347 20190923.X-378 20190923.X-359 20181011.X-142-1 20181011.X-253-1 20181011.X-287-1 20181011.X-246-1 20181011.X-266-1 20181011.X-…
GUBBINS	67607	68640	1033	Node	No Tet	node="Node_1->Node_4";neg_log_likelihood="44690.873587";taxa=" 20181011.X-217-1 20190923.X-39 20181011.X-236-1 20190923.X-625 20190923.X-648 20190923.X-667 20181011.X-208-1 20190923.X-657 20181011.X-232-1 20181011.X-S45_RIF 20181011.X-230-1 20181011.X-212-1 20190923.X-347 20190923.X-378 20190923.X-359 20181011.X-142-1 20181011.X-253-1 20181011.X-287-1 20181011.X-246-1 20181011.X-266-1 20181011.X-…
GUBBINS	409600	414146	4546	Node	No Tet	node="Node_1->Node_4";neg_log_likelihood="44547.338981";taxa=" 20181011.X-217-1 20190923.X-39 20181011.X-236-1 20190923.X-625 20190923.X-648 20190923.X-667 20181011.X-208-1 20190923.X-657 20181011.X-232-1 20181011.X-S45_RIF 20181011.X-230-1 20181011.X-212-1 20190923.X-347 20190923.X-378 20190923.X-359 20181011.X-142-1 20181011.X-253-1 20181011.X-287-1 20181011.X-246-1 20181011.X-266-1 20181011.X-…
GUBBINS	755	1783	1028	Node	No Tet	node="Node_1->Node_4";neg_log_likelihood="44469.909155";taxa=" 20181011.X-217-1 20190923.X-39 20181011.X-236-1 20190923.X-625 20190923.X-648 20190923.X-667 20181011.X-208-1 20190923.X-657 20181011.X-232-1 20181011.X-S45_RIF 20181011.X-230-1 20181011.X-212-1 20190923.X-347 20190923.X-378 20190923.X-359 20181011.X-142-1 20181011.X-253-1 20181011.X-287-1 20181011.X-246-1 20181011.X-266-1 20181011.X-…
GUBBINS	225051	225216	165	Node	No Tet	node="Node_1->Node_4";neg_log_likelihood="44333.988987";taxa=" 20181011.X-217-1 20190923.X-39 20181011.X-236-1 20190923.X-625 20190923.X-648 20190923.X-667 20181011.X-208-1 20190923.X-657 20181011.X-232-1 20181011.X-S45_RIF 20181011.X-230-1 20181011.X-212-1 20190923.X-347 20190923.X-378 20190923.X-359 20181011.X-142-1 20181011.X-253-1 20181011.X-287-1 20181011.X-246-1 20181011.X-266-1 20181011.X-…
GUBBINS	184188	184607	419	Node	No Tet	node="Node_1->Node_4";neg_log_likelihood="44279.890361";taxa=" 20181011.X-217-1 20190923.X-39 20181011.X-236-1 20190923.X-625 20190923.X-648 20190923.X-667 20181011.X-208-1 20190923.X-657 20181011.X-232-1 20181011.X-S45_RIF 20181011.X-230-1 20181011.X-212-1 20190923.X-347 20190923.X-378 20190923.X-359 20181011.X-142-1 20181011.X-253-1 20181011.X-287-1 20181011.X-246-1 20181011.X-266-1 20181011.X-…
GUBBINS	746511	746999	488	Node	No Tet	node="Node_1->Node_4";neg_log_likelihood="44198.037563";taxa=" 20181011.X-217-1 20190923.X-39 20181011.X-236-1 20190923.X-625 20190923.X-648 20190923.X-667 20181011.X-208-1 20190923.X-657 20181011.X-232-1 20181011.X-S45_RIF 20181011.X-230-1 20181011.X-212-1 20190923.X-347 20190923.X-378 20190923.X-359 20181011.X-142-1 20181011.X-253-1 20181011.X-287-1 20181011.X-246-1 20181011.X-266-1 20181011.X-…
GUBBINS	1063292	1063473	181	Node	No Tet	node="Node_1->Node_4";neg_log_likelihood="44110.631616";taxa=" 20181011.X-217-1 20190923.X-39 20181011.X-236-1 20190923.X-625 20190923.X-648 20190923.X-667 20181011.X-208-1 20190923.X-657 20181011.X-232-1 20181011.X-S45_RIF 20181011.X-230-1 20181011.X-212-1 20190923.X-347 20190923.X-378 20190923.X-359 20181011.X-142-1 20181011.X-253-1 20181011.X-287-1 20181011.X-246-1 20181011.X-266-1 20181011.X-…
GUBBINS	359645	360265	620	Node	No Tet	node="Node_1->Node_4";neg_log_likelihood="44056.299820";taxa=" 20181011.X-217-1 20190923.X-39 20181011.X-236-1 20190923.X-625 20190923.X-648 20190923.X-667 20181011.X-208-1 20190923.X-657 20181011.X-232-1 20181011.X-S45_RIF 20181011.X-230-1 20181011.X-212-1 20190923.X-347 20190923.X-378 20190923.X-359 20181011.X-142-1 20181011.X-253-1 20181011.X-287-1 20181011.X-246-1 20181011.X-266-1 20181011.X-…
GUBBINS	526791	527617	826	Node	No Tet	node="Node_1->Node_4";neg_log_likelihood="43958.740674";taxa=" 20181011.X-217-1 20190923.X-39 20181011.X-236-1 20190923.X-625 20190923.X-648 20190923.X-667 20181011.X-208-1 20190923.X-657 20181011.X-232-1 20181011.X-S45_RIF 20181011.X-230-1 20181011.X-212-1 20190923.X-347 20190923.X-378 20190923.X-359 20181011.X-142-1 20181011.X-253-1 20181011.X-287-1 20181011.X-246-1 20181011.X-266-1 20181011.X-…
GUBBINS	201771	202643	872	Node	No Tet	node="Node_1->Node_4";neg_log_likelihood="43868.836748";taxa=" 20181011.X-217-1 20190923.X-39 20181011.X-236-1 20190923.X-625 20190923.X-648 20190923.X-667 20181011.X-208-1 20190923.X-657 20181011.X-232-1 20181011.X-S45_RIF 20181011.X-230-1 20181011.X-212-1 20190923.X-347 20190923.X-378 20190923.X-359 20181011.X-142-1 20181011.X-253-1 20181011.X-287-1 20181011.X-246-1 20181011.X-266-1 20181011.X-…
GUBBINS	210318	210775	457	Node	No Tet	node="Node_1->Node_4";neg_log_likelihood="43752.503774";taxa=" 20181011.X-217-1 20190923.X-39 20181011.X-236-1 20190923.X-625 20190923.X-648 20190923.X-667 20181011.X-208-1 20190923.X-657 20181011.X-232-1 20181011.X-S45_RIF 20181011.X-230-1 20181011.X-212-1 20190923.X-347 20190923.X-378 20190923.X-359 20181011.X-142-1 20181011.X-253-1 20181011.X-287-1 20181011.X-246-1 20181011.X-266-1 20181011.X-…
GUBBINS	276481	277097	616	Node	No Tet	node="Node_1->Node_4";neg_log_likelihood="43671.677592";taxa=" 20181011.X-217-1 20190923.X-39 20181011.X-236-1 20190923.X-625 20190923.X-648 20190923.X-667 20181011.X-208-1 20190923.X-657 20181011.X-232-1 20181011.X-S45_RIF 20181011.X-230-1 20181011.X-212-1 20190923.X-347 20190923.X-378 20190923.X-359 20181011.X-142-1 20181011.X-253-1 20181011.X-287-1 20181011.X-246-1 20181011.X-266-1 20181011.X-…
GUBBINS	216118	217022	904	Node	No Tet	node="Node_1->Node_4";neg_log_likelihood="43577.201595";taxa=" 20181011.X-217-1 20190923.X-39 20181011.X-236-1 20190923.X-625 20190923.X-648 20190923.X-667 20181011.X-208-1 20190923.X-657 20181011.X-232-1 20181011.X-S45_RIF 20181011.X-230-1 20181011.X-212-1 20190923.X-347 20190923.X-378 20190923.X-359 20181011.X-142-1 20181011.X-253-1 20181011.X-287-1 20181011.X-246-1 20181011.X-266-1 20181011.X-…
GUBBINS	54644	55544	900	Node	No Tet	node="Node_1->Node_4";neg_log_likelihood="43460.860056";taxa=" 20181011.X-217-1 20190923.X-39 20181011.X-236-1 20190923.X-625 20190923.X-648 20190923.X-667 20181011.X-208-1 20190923.X-657 20181011.X-232-1 20181011.X-S45_RIF 20181011.X-230-1 20181011.X-212-1 20190923.X-347 20190923.X-378 20190923.X-359 20181011.X-142-1 20181011.X-253-1 20181011.X-287-1 20181011.X-246-1 20181011.X-266-1 20181011.X-…
GUBBINS	182772	183642	870	Node	No Tet	node="Node_1->Node_4";neg_log_likelihood="43349.343278";taxa=" 20181011.X-217-1 20190923.X-39 20181011.X-236-1 20190923.X-625 20190923.X-648 20190923.X-667 20181011.X-208-1 20190923.X-657 20181011.X-232-1 20181011.X-S45_RIF 20181011.X-230-1 20181011.X-212-1 20190923.X-347 20190923.X-378 20190923.X-359 20181011.X-142-1 20181011.X-253-1 20181011.X-287-1 20181011.X-246-1 20181011.X-266-1 20181011.X-…
GUBBINS	1083972	1084933	961	Node	No Tet	node="Node_1->Node_4";neg_log_likelihood="43233.934516";taxa=" 20181011.X-217-1 20190923.X-39 20181011.X-236-1 20190923.X-625 20190923.X-648 20190923.X-667 20181011.X-208-1 20190923.X-657 20181011.X-232-1 20181011.X-S45_RIF 20181011.X-230-1 20181011.X-212-1 20190923.X-347 20190923.X-378 20190923.X-359 20181011.X-142-1 20181011.X-253-1 20181011.X-287-1 20181011.X-246-1 20181011.X-266-1 20181011.X-…
GUBBINS	218473	218496	23	Node	No Tet	node="Node_1->Node_4";neg_log_likelihood="43106.492020";taxa=" 20181011.X-217-1 20190923.X-39 20181011.X-236-1 20190923.X-625 20190923.X-648 20190923.X-667 20181011.X-208-1 20190923.X-657 20181011.X-232-1 20181011.X-S45_RIF 20181011.X-230-1 20181011.X-212-1 20190923.X-347 20190923.X-378 20190923.X-359 20181011.X-142-1 20181011.X-253-1 20181011.X-287-1 20181011.X-246-1 20181011.X-266-1 20181011.X-…
GUBBINS	198794	199058	264	Node	No Tet	node="Node_1->Node_4";neg_log_likelihood="43083.037665";taxa=" 20181011.X-217-1 20190923.X-39 20181011.X-236-1 20190923.X-625 20190923.X-648 20190923.X-667 20181011.X-208-1 20190923.X-657 20181011.X-232-1 20181011.X-S45_RIF 20181011.X-230-1 20181011.X-212-1 20190923.X-347 20190923.X-378 20190923.X-359 20181011.X-142-1 20181011.X-253-1 20181011.X-287-1 20181011.X-246-1 20181011.X-266-1 20181011.X-…
GUBBINS	747375	747929	554	Node	No Tet	node="Node_1->Node_4";neg_log_likelihood="43024.074701";taxa=" 20181011.X-217-1 20190923.X-39 20181011.X-236-1 20190923.X-625 20190923.X-648 20190923.X-667 20181011.X-208-1 20190923.X-657 20181011.X-232-1 20181011.X-S45_RIF 20181011.X-230-1 20181011.X-212-1 20190923.X-347 20190923.X-378 20190923.X-359 20181011.X-142-1 20181011.X-253-1 20181011.X-287-1 20181011.X-246-1 20181011.X-266-1 20181011.X-…
GUBBINS	520344	520884	540	Node	No Tet	node="Node_1->Node_4";neg_log_likelihood="42938.855283";taxa=" 20181011.X-217-1 20190923.X-39 20181011.X-236-1 20190923.X-625 20190923.X-648 20190923.X-667 20181011.X-208-1 20190923.X-657 20181011.X-232-1 20181011.X-S45_RIF 20181011.X-230-1 20181011.X-212-1 20190923.X-347 20190923.X-378 20190923.X-359 20181011.X-142-1 20181011.X-253-1 20181011.X-287-1 20181011.X-246-1 20181011.X-266-1 20181011.X-…
GUBBINS	1045347	1045372	25	Node	No Tet	node="Node_1->Node_4";neg_log_likelihood="42854.772839";taxa=" 20181011.X-217-1 20190923.X-39 20181011.X-236-1 20190923.X-625 20190923.X-648 20190923.X-667 20181011.X-208-1 20190923.X-657 20181011.X-232-1 20181011.X-S45_RIF 20181011.X-230-1 20181011.X-212-1 20190923.X-347 20190923.X-378 20190923.X-359 20181011.X-142-1 20181011.X-253-1 20181011.X-287-1 20181011.X-246-1 20181011.X-266-1 20181011.X-…
GUBBINS	194214	194907	693	Node	No Tet	node="Node_1->Node_4";neg_log_likelihood="42831.083378";taxa=" 20181011.X-217-1 20190923.X-39 20181011.X-236-1 20190923.X-625 20190923.X-648 20190923.X-667 20181011.X-208-1 20190923.X-657 20181011.X-232-1 20181011.X-S45_RIF 20181011.X-230-1 20181011.X-212-1 20190923.X-347 20190923.X-378 20190923.X-359 20181011.X-142-1 20181011.X-253-1 20181011.X-287-1 20181011.X-246-1 20181011.X-266-1 20181011.X-…
GUBBINS	754744	755425	681	Node	No Tet	node="Node_1->Node_4";neg_log_likelihood="42736.666893";taxa=" 20181011.X-217-1 20190923.X-39 20181011.X-236-1 20190923.X-625 20190923.X-648 20190923.X-667 20181011.X-208-1 20190923.X-657 20181011.X-232-1 20181011.X-S45_RIF 20181011.X-230-1 20181011.X-212-1 20190923.X-347 20190923.X-378 20190923.X-359 20181011.X-142-1 20181011.X-253-1 20181011.X-287-1 20181011.X-246-1 20181011.X-266-1 20181011.X-…
GUBBINS	518789	519549	760	Node	No Tet	node="Node_1->Node_4";neg_log_likelihood="42645.332725";taxa=" 20181011.X-217-1 20190923.X-39 20181011.X-236-1 20190923.X-625 20190923.X-648 20190923.X-667 20181011.X-208-1 20190923.X-657 20181011.X-232-1 20181011.X-S45_RIF 20181011.X-230-1 20181011.X-212-1 20190923.X-347 20190923.X-378 20190923.X-359 20181011.X-142-1 20181011.X-253-1 20181011.X-287-1 20181011.X-246-1 20181011.X-266-1 20181011.X-…
GUBBINS	200801	201536	735	Node	No Tet	node="Node_1->Node_4";neg_log_likelihood="42555.571514";taxa=" 20181011.X-217-1 20190923.X-39 20181011.X-236-1 20190923.X-625 20190923.X-648 20190923.X-667 20181011.X-208-1 20190923.X-657 20181011.X-232-1 20181011.X-S45_RIF 20181011.X-230-1 20181011.X-212-1 20190923.X-347 20190923.X-378 20190923.X-359 20181011.X-142-1 20181011.X-253-1 20181011.X-287-1 20181011.X-246-1 20181011.X-266-1 20181011.X-…
GUBBINS	52179	52453	274	Node	No Tet	node="Node_1->Node_4";neg_log_likelihood="42461.600296";taxa=" 20181011.X-217-1 20190923.X-39 20181011.X-236-1 20190923.X-625 20190923.X-648 20190923.X-667 20181011.X-208-1 20190923.X-657 20181011.X-232-1 20181011.X-S45_RIF 20181011.X-230-1 20181011.X-212-1 20190923.X-347 20190923.X-378 20190923.X-359 20181011.X-142-1 20181011.X-253-1 20181011.X-287-1 20181011.X-246-1 20181011.X-266-1 20181011.X-…
GUBBINS	120938	121455	517	Node	No Tet	node="Node_1->Node_4";neg_log_likelihood="42405.969113";taxa=" 20181011.X-217-1 20190923.X-39 20181011.X-236-1 20190923.X-625 20190923.X-648 20190923.X-667 20181011.X-208-1 20190923.X-657 20181011.X-232-1 20181011.X-S45_RIF 20181011.X-230-1 20181011.X-212-1 20190923.X-347 20190923.X-378 20190923.X-359 20181011.X-142-1 20181011.X-253-1 20181011.X-287-1 20181011.X-246-1 20181011.X-266-1 20181011.X-…
GUBBINS	163423	163849	426	Node	No Tet	node="Node_1->Node_4";neg_log_likelihood="42329.963841";taxa=" 20181011.X-217-1 20190923.X-39 20181011.X-236-1 20190923.X-625 20190923.X-648 20190923.X-667 20181011.X-208-1 20190923.X-657 20181011.X-232-1 20181011.X-S45_RIF 20181011.X-230-1 20181011.X-212-1 20190923.X-347 20190923.X-378 20190923.X-359 20181011.X-142-1 20181011.X-253-1 20181011.X-287-1 20181011.X-246-1 20181011.X-266-1 20181011.X-…
GUBBINS	1089490	1089996	506	Node	No Tet	node="Node_1->Node_4";neg_log_likelihood="42262.823269";taxa=" 20181011.X-217-1 20190923.X-39 20181011.X-236-1 20190923.X-625 20190923.X-648 20190923.X-667 20181011.X-208-1 20190923.X-657 20181011.X-232-1 20181011.X-S45_RIF 20181011.X-230-1 20181011.X-212-1 20190923.X-347 20190923.X-378 20190923.X-359 20181011.X-142-1 20181011.X-253-1 20181011.X-287-1 20181011.X-246-1 20181011.X-266-1 20181011.X-…
GUBBINS	528819	529507	688	Node	No Tet	node="Node_1->Node_4";neg_log_likelihood="42189.638441";taxa=" 20181011.X-217-1 20190923.X-39 20181011.X-236-1 20190923.X-625 20190923.X-648 20190923.X-667 20181011.X-208-1 20190923.X-657 20181011.X-232-1 20181011.X-S45_RIF 20181011.X-230-1 20181011.X-212-1 20190923.X-347 20190923.X-378 20190923.X-359 20181011.X-142-1 20181011.X-253-1 20181011.X-287-1 20181011.X-246-1 20181011.X-266-1 20181011.X-…
GUBBINS	748635	748904	269	Node	No Tet	node="Node_1->Node_4";neg_log_likelihood="42112.691970";taxa=" 20181011.X-217-1 20190923.X-39 20181011.X-236-1 20190923.X-625 20190923.X-648 20190923.X-667 20181011.X-208-1 20190923.X-657 20181011.X-232-1 20181011.X-S45_RIF 20181011.X-230-1 20181011.X-212-1 20190923.X-347 20190923.X-378 20190923.X-359 20181011.X-142-1 20181011.X-253-1 20181011.X-287-1 20181011.X-246-1 20181011.X-266-1 20181011.X-…
GUBBINS	749340	749838	498	Node	No Tet	node="Node_1->Node_4";neg_log_likelihood="42060.497928";taxa=" 20181011.X-217-1 20190923.X-39 20181011.X-236-1 20190923.X-625 20190923.X-648 20190923.X-667 20181011.X-208-1 20190923.X-657 20181011.X-232-1 20181011.X-S45_RIF 20181011.X-230-1 20181011.X-212-1 20190923.X-347 20190923.X-378 20190923.X-359 20181011.X-142-1 20181011.X-253-1 20181011.X-287-1 20181011.X-246-1 20181011.X-266-1 20181011.X-…
GUBBINS	838972	839334	362	Node	No Tet	node="Node_1->Node_4";neg_log_likelihood="41989.116193";taxa=" 20181011.X-217-1 20190923.X-39 20181011.X-236-1 20190923.X-625 20190923.X-648 20190923.X-667 20181011.X-208-1 20190923.X-657 20181011.X-232-1 20181011.X-S45_RIF 20181011.X-230-1 20181011.X-212-1 20190923.X-347 20190923.X-378 20190923.X-359 20181011.X-142-1 20181011.X-253-1 20181011.X-287-1 20181011.X-246-1 20181011.X-266-1 20181011.X-…
GUBBINS	185185	185797	612	Node	No Tet	node="Node_1->Node_4";neg_log_likelihood="41929.230222";taxa=" 20181011.X-217-1 20190923.X-39 20181011.X-236-1 20190923.X-625 20190923.X-648 20190923.X-667 20181011.X-208-1 20190923.X-657 20181011.X-232-1 20181011.X-S45_RIF 20181011.X-230-1 20181011.X-212-1 20190923.X-347 20190923.X-378 20190923.X-359 20181011.X-142-1 20181011.X-253-1 20181011.X-287-1 20181011.X-246-1 20181011.X-266-1 20181011.X-…
GUBBINS	1095304	1095603	299	Node	No Tet	node="Node_1->Node_4";neg_log_likelihood="41850.493492";taxa=" 20181011.X-217-1 20190923.X-39 20181011.X-236-1 20190923.X-625 20190923.X-648 20190923.X-667 20181011.X-208-1 20190923.X-657 20181011.X-232-1 20181011.X-S45_RIF 20181011.X-230-1 20181011.X-212-1 20190923.X-347 20190923.X-378 20190923.X-359 20181011.X-142-1 20181011.X-253-1 20181011.X-287-1 20181011.X-246-1 20181011.X-266-1 20181011.X-…
GUBBINS	826781	827246	465	Node	No Tet	node="Node_1->Node_4";neg_log_likelihood="41797.945220";taxa=" 20181011.X-217-1 20190923.X-39 20181011.X-236-1 20190923.X-625 20190923.X-648 20190923.X-667 20181011.X-208-1 20190923.X-657 20181011.X-232-1 20181011.X-S45_RIF 20181011.X-230-1 20181011.X-212-1 20190923.X-347 20190923.X-378 20190923.X-359 20181011.X-142-1 20181011.X-253-1 20181011.X-287-1 20181011.X-246-1 20181011.X-266-1 20181011.X-…
GUBBINS	825740	826100	360	Node	No Tet	node="Node_1->Node_4";neg_log_likelihood="41731.722822";taxa=" 20181011.X-217-1 20190923.X-39 20181011.X-236-1 20190923.X-625 20190923.X-648 20190923.X-667 20181011.X-208-1 20190923.X-657 20181011.X-232-1 20181011.X-S45_RIF 20181011.X-230-1 20181011.X-212-1 20190923.X-347 20190923.X-378 20190923.X-359 20181011.X-142-1 20181011.X-253-1 20181011.X-287-1 20181011.X-246-1 20181011.X-266-1 20181011.X-…
GUBBINS	195350	195875	525	Node	No Tet	node="Node_1->Node_4";neg_log_likelihood="41678.045120";taxa=" 20181011.X-217-1 20190923.X-39 20181011.X-236-1 20190923.X-625 20190923.X-648 20190923.X-667 20181011.X-208-1 20190923.X-657 20181011.X-232-1 20181011.X-S45_RIF 20181011.X-230-1 20181011.X-212-1 20190923.X-347 20190923.X-378 20190923.X-359 20181011.X-142-1 20181011.X-253-1 20181011.X-287-1 20181011.X-246-1 20181011.X-266-1 20181011.X-…
GUBBINS	578694	578983	289	Node	No Tet	node="Node_1->Node_4";neg_log_likelihood="41609.907287";taxa=" 20181011.X-217-1 20190923.X-39 20181011.X-236-1 20190923.X-625 20190923.X-648 20190923.X-667 20181011.X-208-1 20190923.X-657 20181011.X-232-1 20181011.X-S45_RIF 20181011.X-230-1 20181011.X-212-1 20190923.X-347 20190923.X-378 20190923.X-359 20181011.X-142-1 20181011.X-253-1 20181011.X-287-1 20181011.X-246-1 20181011.X-266-1 20181011.X-…
GUBBINS	214792	215131	339	Node	No Tet	node="Node_1->Node_4";neg_log_likelihood="41560.889980";taxa=" 20181011.X-217-1 20190923.X-39 20181011.X-236-1 20190923.X-625 20190923.X-648 20190923.X-667 20181011.X-208-1 20190923.X-657 20181011.X-232-1 20181011.X-S45_RIF 20181011.X-230-1 20181011.X-212-1 20190923.X-347 20190923.X-378 20190923.X-359 20181011.X-142-1 20181011.X-253-1 20181011.X-287-1 20181011.X-246-1 20181011.X-266-1 20181011.X-…
GUBBINS	215466	215731	265	Node	No Tet	node="Node_1->Node_4";neg_log_likelihood="41507.639950";taxa=" 20181011.X-217-1 20190923.X-39 20181011.X-236-1 20190923.X-625 20190923.X-648 20190923.X-667 20181011.X-208-1 20190923.X-657 20181011.X-232-1 20181011.X-S45_RIF 20181011.X-230-1 20181011.X-212-1 20190923.X-347 20190923.X-378 20190923.X-359 20181011.X-142-1 20181011.X-253-1 20181011.X-287-1 20181011.X-246-1 20181011.X-266-1 20181011.X-…
GUBBINS	454393	454909	516	Node	No Tet	node="Node_1->Node_4";neg_log_likelihood="41460.648184";taxa=" 20181011.X-217-1 20190923.X-39 20181011.X-236-1 20190923.X-625 20190923.X-648 20190923.X-667 20181011.X-208-1 20190923.X-657 20181011.X-232-1 20181011.X-S45_RIF 20181011.X-230-1 20181011.X-212-1 20190923.X-347 20190923.X-378 20190923.X-359 20181011.X-142-1 20181011.X-253-1 20181011.X-287-1 20181011.X-246-1 20181011.X-266-1 20181011.X-…
GUBBINS	480781	481019	238	Node	No Tet	node="Node_1->Node_4";neg_log_likelihood="41394.328842";taxa=" 20181011.X-217-1 20190923.X-39 20181011.X-236-1 20190923.X-625 20190923.X-648 20190923.X-667 20181011.X-208-1 20190923.X-657 20181011.X-232-1 20181011.X-S45_RIF 20181011.X-230-1 20181011.X-212-1 20190923.X-347 20190923.X-378 20190923.X-359 20181011.X-142-1 20181011.X-253-1 20181011.X-287-1 20181011.X-246-1 20181011.X-266-1 20181011.X-…
GUBBINS	277805	278256	451	Node	No Tet	node="Node_1->Node_4";neg_log_likelihood="41350.752195";taxa=" 20181011.X-217-1 20190923.X-39 20181011.X-236-1 20190923.X-625 20190923.X-648 20190923.X-667 20181011.X-208-1 20190923.X-657 20181011.X-232-1 20181011.X-S45_RIF 20181011.X-230-1 20181011.X-212-1 20190923.X-347 20190923.X-378 20190923.X-359 20181011.X-142-1 20181011.X-253-1 20181011.X-287-1 20181011.X-246-1 20181011.X-266-1 20181011.X-…
GUBBINS	55819	56257	438	Node	No Tet	node="Node_1->Node_4";neg_log_likelihood="41289.895552";taxa=" 20181011.X-217-1 20190923.X-39 20181011.X-236-1 20190923.X-625 20190923.X-648 20190923.X-667 20181011.X-208-1 20190923.X-657 20181011.X-232-1 20181011.X-S45_RIF 20181011.X-230-1 20181011.X-212-1 20190923.X-347 20190923.X-378 20190923.X-359 20181011.X-142-1 20181011.X-253-1 20181011.X-287-1 20181011.X-246-1 20181011.X-266-1 20181011.X-…
GUBBINS	136716	137225	509	Node	No Tet	node="Node_1->Node_4";neg_log_likelihood="41230.918062";taxa=" 20181011.X-217-1 20190923.X-39 20181011.X-236-1 20190923.X-625 20190923.X-648 20190923.X-667 20181011.X-208-1 20190923.X-657 20181011.X-232-1 20181011.X-S45_RIF 20181011.X-230-1 20181011.X-212-1 20190923.X-347 20190923.X-378 20190923.X-359 20181011.X-142-1 20181011.X-253-1 20181011.X-287-1 20181011.X-246-1 20181011.X-266-1 20181011.X-…
GUBBINS	161942	162327	385	Node	No Tet	node="Node_1->Node_4";neg_log_likelihood="41166.192186";taxa=" 20181011.X-217-1 20190923.X-39 20181011.X-236-1 20190923.X-625 20190923.X-648 20190923.X-667 20181011.X-208-1 20190923.X-657 20181011.X-232-1 20181011.X-S45_RIF 20181011.X-230-1 20181011.X-212-1 20190923.X-347 20190923.X-378 20190923.X-359 20181011.X-142-1 20181011.X-253-1 20181011.X-287-1 20181011.X-246-1 20181011.X-266-1 20181011.X-…
GUBBINS	186392	186640	248	Node	No Tet	node="Node_1->Node_4";neg_log_likelihood="41111.068614";taxa=" 20181011.X-217-1 20190923.X-39 20181011.X-236-1 20190923.X-625 20190923.X-648 20190923.X-667 20181011.X-208-1 20190923.X-657 20181011.X-232-1 20181011.X-S45_RIF 20181011.X-230-1 20181011.X-212-1 20190923.X-347 20190923.X-378 20190923.X-359 20181011.X-142-1 20181011.X-253-1 20181011.X-287-1 20181011.X-246-1 20181011.X-266-1 20181011.X-…
GUBBINS	1101471	1101923	452	Node	No Tet	node="Node_1->Node_4";neg_log_likelihood="41067.631207";taxa=" 20181011.X-217-1 20190923.X-39 20181011.X-236-1 20190923.X-625 20190923.X-648 20190923.X-667 20181011.X-208-1 20190923.X-657 20181011.X-232-1 20181011.X-S45_RIF 20181011.X-230-1 20181011.X-212-1 20190923.X-347 20190923.X-378 20190923.X-359 20181011.X-142-1 20181011.X-253-1 20181011.X-287-1 20181011.X-246-1 20181011.X-266-1 20181011.X-…
GUBBINS	984949	985328	379	Node	No Tet	node="Node_1->Node_4";neg_log_likelihood="41008.484054";taxa=" 20181011.X-217-1 20190923.X-39 20181011.X-236-1 20190923.X-625 20190923.X-648 20190923.X-667 20181011.X-208-1 20190923.X-657 20181011.X-232-1 20181011.X-S45_RIF 20181011.X-230-1 20181011.X-212-1 20190923.X-347 20190923.X-378 20190923.X-359 20181011.X-142-1 20181011.X-253-1 20181011.X-287-1 20181011.X-246-1 20181011.X-266-1 20181011.X-…
GUBBINS	559664	559730	66	Node	No Tet	node="Node_1->Node_4";neg_log_likelihood="40955.534648";taxa=" 20181011.X-217-1 20190923.X-39 20181011.X-236-1 20190923.X-625 20190923.X-648 20190923.X-667 20181011.X-208-1 20190923.X-657 20181011.X-232-1 20181011.X-S45_RIF 20181011.X-230-1 20181011.X-212-1 20190923.X-347 20190923.X-378 20190923.X-359 20181011.X-142-1 20181011.X-253-1 20181011.X-287-1 20181011.X-246-1 20181011.X-266-1 20181011.X-…
GUBBINS	1093219	1093398	179	Node	No Tet	node="Node_1->Node_4";neg_log_likelihood="40932.010621";taxa=" 20181011.X-217-1 20190923.X-39 20181011.X-236-1 20190923.X-625 20190923.X-648 20190923.X-667 20181011.X-208-1 20190923.X-657 20181011.X-232-1 20181011.X-S45_RIF 20181011.X-230-1 20181011.X-212-1 20190923.X-347 20190923.X-378 20190923.X-359 20181011.X-142-1 20181011.X-253-1 20181011.X-287-1 20181011.X-246-1 20181011.X-266-1 20181011.X-…
GUBBINS	56779	57380	601	Node	No Tet	node="Node_1->Node_4";neg_log_likelihood="40896.202553";taxa=" 20181011.X-217-1 20190923.X-39 20181011.X-236-1 20190923.X-625 20190923.X-648 20190923.X-667 20181011.X-208-1 20190923.X-657 20181011.X-232-1 20181011.X-S45_RIF 20181011.X-230-1 20181011.X-212-1 20190923.X-347 20190923.X-378 20190923.X-359 20181011.X-142-1 20181011.X-253-1 20181011.X-287-1 20181011.X-246-1 20181011.X-266-1 20181011.X-…
GUBBINS	121785	122291	506	Node	No Tet	node="Node_1->Node_4";neg_log_likelihood="40829.234470";taxa=" 20181011.X-217-1 20190923.X-39 20181011.X-236-1 20190923.X-625 20190923.X-648 20190923.X-667 20181011.X-208-1 20190923.X-657 20181011.X-232-1 20181011.X-S45_RIF 20181011.X-230-1 20181011.X-212-1 20190923.X-347 20190923.X-378 20190923.X-359 20181011.X-142-1 20181011.X-253-1 20181011.X-287-1 20181011.X-246-1 20181011.X-266-1 20181011.X-…
GUBBINS	842849	843348	499	Node	No Tet	node="Node_1->Node_4";neg_log_likelihood="40769.922428";taxa=" 20181011.X-217-1 20190923.X-39 20181011.X-236-1 20190923.X-625 20190923.X-648 20190923.X-667 20181011.X-208-1 20190923.X-657 20181011.X-232-1 20181011.X-S45_RIF 20181011.X-230-1 20181011.X-212-1 20190923.X-347 20190923.X-378 20190923.X-359 20181011.X-142-1 20181011.X-253-1 20181011.X-287-1 20181011.X-246-1 20181011.X-266-1 20181011.X-…
GUBBINS	282203	282493	290	Node	No Tet	node="Node_1->Node_4";neg_log_likelihood="40712.118550";taxa=" 20181011.X-217-1 20190923.X-39 20181011.X-236-1 20190923.X-625 20190923.X-648 20190923.X-667 20181011.X-208-1 20190923.X-657 20181011.X-232-1 20181011.X-S45_RIF 20181011.X-230-1 20181011.X-212-1 20190923.X-347 20190923.X-378 20190923.X-359 20181011.X-142-1 20181011.X-253-1 20181011.X-287-1 20181011.X-246-1 20181011.X-266-1 20181011.X-…
GUBBINS	751221	751497	276	Node	No Tet	node="Node_1->Node_4";neg_log_likelihood="40670.031456";taxa=" 20181011.X-217-1 20190923.X-39 20181011.X-236-1 20190923.X-625 20190923.X-648 20190923.X-667 20181011.X-208-1 20190923.X-657 20181011.X-232-1 20181011.X-S45_RIF 20181011.X-230-1 20181011.X-212-1 20190923.X-347 20190923.X-378 20190923.X-359 20181011.X-142-1 20181011.X-253-1 20181011.X-287-1 20181011.X-246-1 20181011.X-266-1 20181011.X-…
GUBBINS	397451	399306	1855	Parent	No Tet	node="Node_3->5-27b_ERR1760483";neg_log_likelihood="16939.820430";taxa="5-27b_ERR1760483";snp_count="86";
GUBBINS	200655	206333	5678	Parent	No Tet	node="Node_3->5-27b_ERR1760483";neg_log_likelihood="16782.613326";taxa="5-27b_ERR1760483";snp_count="179";
GUBBINS	192495	194907	2412	Parent	No Tet	node="Node_3->5-27b_ERR1760483";neg_log_likelihood="16382.742517";taxa="5-27b_ERR1760483";snp_count="105";
GUBBINS	54498	59059	4561	Parent	No Tet	node="Node_3->5-27b_ERR1760483";neg_log_likelihood="16146.695797";taxa="5-27b_ERR1760483";snp_count="129";
GUBBINS	524095	529577	5482	Parent	No Tet	node="Node_3->5-27b_ERR1760483";neg_log_likelihood="15845.058296";taxa="5-27b_ERR1760483";snp_count="132";
GUBBINS	214792	217772	2980	Parent	No Tet	node="Node_3->5-27b_ERR1760483";neg_log_likelihood="15535.099547";taxa="5-27b_ERR1760483";snp_count="105";
GUBBINS	409600	411689	2089	Parent	No Tet	node="Node_3->5-27b_ERR1760483";neg_log_likelihood="15297.824518";taxa="5-27b_ERR1760483";snp_count="79";
GUBBINS	518687	522930	4243	Parent	No Tet	node="Node_3->5-27b_ERR1760483";neg_log_likelihood="15112.932032";taxa="5-27b_ERR1760483";snp_count="110";
GUBBINS	186640	188466	1826	Parent	No Tet	node="Node_3->5-27b_ERR1760483";neg_log_likelihood="14862.632638";taxa="5-27b_ERR1760483";snp_count="62";
GUBBINS	280043	282744	2701	Parent	No Tet	node="Node_3->5-27b_ERR1760483";neg_log_likelihood="14718.078218";taxa="5-27b_ERR1760483";snp_count="74";
GUBBINS	972	1822	850	Parent	No Tet	node="Node_3->5-27b_ERR1760483";neg_log_likelihood="14545.294114";taxa="5-27b_ERR1760483";snp_count="42";
GUBBINS	824819	826044	1225	Parent	No Tet	node="Node_3->5-27b_ERR1760483";neg_log_likelihood="14451.009141";taxa="5-27b_ERR1760483";snp_count="43";
GUBBINS	275738	277136	1398	Parent	No Tet	node="Node_3->5-27b_ERR1760483";neg_log_likelihood="14350.485058";taxa="5-27b_ERR1760483";snp_count="45";
GUBBINS	1094013	1098085	4072	Parent	No Tet	node="Node_3->5-27b_ERR1760483";neg_log_likelihood="14243.960389";taxa="5-27b_ERR1760483";snp_count="75";
GUBBINS	746511	747619	1108	Parent	No Tet	node="Node_3->5-27b_ERR1760483";neg_log_likelihood="14064.872337";taxa="5-27b_ERR1760483";snp_count="37";
GUBBINS	180778	184520	3742	Parent	No Tet	node="Node_3->5-27b_ERR1760483";neg_log_likelihood="13977.628550";taxa="5-27b_ERR1760483";snp_count="48";
GUBBINS	161377	163806	2429	Parent	No Tet	node="Node_3->5-27b_ERR1760483";neg_log_likelihood="13862.872622";taxa="5-27b_ERR1760483";snp_count="51";
GUBBINS	754666	755672	1006	Parent	No Tet	node="Node_3->5-27b_ERR1760483";neg_log_likelihood="13739.970854";taxa="5-27b_ERR1760483";snp_count="33";
GUBBINS	1104751	1106005	1254	Parent	No Tet	node="Node_3->5-27b_ERR1760483";neg_log_likelihood="13662.802317";taxa="5-27b_ERR1760483";snp_count="33";
GUBBINS	576503	578206	1703	Parent	No Tet	node="Node_3->5-27b_ERR1760483";neg_log_likelihood="13584.274191";taxa="5-27b_ERR1760483";snp_count="39";
GUBBINS	1091383	1092872	1489	Parent	No Tet	node="Node_3->5-27b_ERR1760483";neg_log_likelihood="13492.831970";taxa="5-27b_ERR1760483";snp_count="32";
GUBBINS	642974	644090	1116	Parent	No Tet	node="Node_3->5-27b_ERR1760483";neg_log_likelihood="13416.088557";taxa="5-27b_ERR1760483";snp_count="27";
GUBBINS	1088708	1089860	1152	Parent	No Tet	node="Node_3->5-27b_ERR1760483";neg_log_likelihood="13351.786177";taxa="5-27b_ERR1760483";snp_count="26";
GUBBINS	207364	208580	1216	Parent	No Tet	node="Node_3->5-27b_ERR1760483";neg_log_likelihood="13289.234133";taxa="5-27b_ERR1760483";snp_count="26";
GUBBINS	122413	123550	1137	Parent	No Tet	node="Node_3->5-27b_ERR1760483";neg_log_likelihood="13226.661639";taxa="5-27b_ERR1760483";snp_count="24";
GUBBINS	524136	529577	5441	Parent	No Tet	node="Node_3->1-28b_ERR1760481";neg_log_likelihood="17413.296396";taxa="1-28b_ERR1760481";snp_count="258";
GUBBINS	200218	205325	5107	Parent	No Tet	node="Node_3->1-28b_ERR1760481";neg_log_likelihood="16852.029439";taxa="1-28b_ERR1760481";snp_count="231";
GUBBINS	54355	58870	4515	Parent	No Tet	node="Node_3->1-28b_ERR1760481";neg_log_likelihood="16358.290868";taxa="1-28b_ERR1760481";snp_count="175";
GUBBINS	191493	194889	3396	Parent	No Tet	node="Node_3->1-28b_ERR1760481";neg_log_likelihood="15970.775136";taxa="1-28b_ERR1760481";snp_count="133";
GUBBINS	399130	399959	829	Parent	No Tet	node="Node_3->1-28b_ERR1760481";neg_log_likelihood="15665.612323";taxa="1-28b_ERR1760481";snp_count="77";
GUBBINS	518989	522891	3902	Parent	No Tet	node="Node_3->1-28b_ERR1760481";neg_log_likelihood="15507.285731";taxa="1-28b_ERR1760481";snp_count="116";
GUBBINS	409602	411603	2001	Parent	No Tet	node="Node_3->1-28b_ERR1760481";neg_log_likelihood="15234.520939";taxa="1-28b_ERR1760481";snp_count="86";
GUBBINS	825141	826424	1283	Parent	No Tet	node="Node_3->1-28b_ERR1760481";neg_log_likelihood="15042.783114";taxa="1-28b_ERR1760481";snp_count="62";
GUBBINS	151	1573	1422	Parent	No Tet	node="Node_3->1-28b_ERR1760481";neg_log_likelihood="14903.399566";taxa="1-28b_ERR1760481";snp_count="60";
GUBBINS	754481	756272	1791	Parent	No Tet	node="Node_3->1-28b_ERR1760481";neg_log_likelihood="14766.964796";taxa="1-28b_ERR1760481";snp_count="61";
GUBBINS	214792	217938	3146	Parent	No Tet	node="Node_3->1-28b_ERR1760481";neg_log_likelihood="14626.544761";taxa="1-28b_ERR1760481";snp_count="74";
GUBBINS	1093791	1095670	1879	Parent	No Tet	node="Node_3->1-28b_ERR1760481";neg_log_likelihood="14452.582221";taxa="1-28b_ERR1760481";snp_count="53";
GUBBINS	1088224	1090142	1918	Parent	No Tet	node="Node_3->1-28b_ERR1760481";neg_log_likelihood="14327.440303";taxa="1-28b_ERR1760481";snp_count="53";
GUBBINS	1100545	1101885	1340	Parent	No Tet	node="Node_3->1-28b_ERR1760481";neg_log_likelihood="14201.830288";taxa="1-28b_ERR1760481";snp_count="44";
GUBBINS	1091383	1093228	1845	Parent	No Tet	node="Node_3->1-28b_ERR1760481";neg_log_likelihood="14102.749539";taxa="1-28b_ERR1760481";snp_count="43";
GUBBINS	1104012	1106187	2175	Parent	No Tet	node="Node_3->1-28b_ERR1760481";neg_log_likelihood="14000.574855";taxa="1-28b_ERR1760481";snp_count="36";
GUBBINS	576857	578083	1226	Parent	No Tet	node="Node_3->1-28b_ERR1760481";neg_log_likelihood="13914.429806";taxa="1-28b_ERR1760481";snp_count="34";
GUBBINS	746085	747576	1491	Parent	No Tet	node="Node_3->1-28b_ERR1760481";neg_log_likelihood="13835.218778";taxa="1-28b_ERR1760481";snp_count="34";
GUBBINS	400650	402448	1798	Parent	No Tet	node="Node_3->1-28b_ERR1760481";neg_log_likelihood="13753.415119";taxa="1-28b_ERR1760481";snp_count="37";
GUBBINS	161131	162653	1522	Parent	No Tet	node="Node_3->1-28b_ERR1760481";neg_log_likelihood="13663.645182";taxa="1-28b_ERR1760481";snp_count="34";
GUBBINS	186136	188240	2104	Parent	No Tet	node="Node_3->1-28b_ERR1760481";neg_log_likelihood="13581.442875";taxa="1-28b_ERR1760481";snp_count="39";
GUBBINS	1096893	1098039	1146	Parent	No Tet	node="Node_3->1-28b_ERR1760481";neg_log_likelihood="13488.314510";taxa="1-28b_ERR1760481";snp_count="27";
GUBBINS	1088635	1093785	5150	Parent	No Tet	node="Node_2->4-29b_ERR1760213";neg_log_likelihood="18465.490351";taxa="4-29b_ERR1760213";snp_count="195";
GUBBINS	214810	219327	4517	Parent	No Tet	node="Node_2->4-29b_ERR1760213";neg_log_likelihood="18029.159659";taxa="4-29b_ERR1760213";snp_count="175";
GUBBINS	200508	205203	4695	Parent	No Tet	node="Node_2->4-29b_ERR1760213";neg_log_likelihood="17649.950875";taxa="4-29b_ERR1760213";snp_count="153";
GUBBINS	938018	938278	260	Parent	No Tet	node="Node_2->4-29b_ERR1760213";neg_log_likelihood="17300.858936";taxa="4-29b_ERR1760213";snp_count="50";
GUBBINS	397302	402365	5063	Parent	No Tet	node="Node_2->4-29b_ERR1760213";neg_log_likelihood="17189.428127";taxa="4-29b_ERR1760213";snp_count="124";
GUBBINS	524068	529458	5390	Parent	No Tet	node="Node_2->4-29b_ERR1760213";neg_log_likelihood="16915.812800";taxa="4-29b_ERR1760213";snp_count="140";
GUBBINS	518619	522613	3994	Parent	No Tet	node="Node_2->4-29b_ERR1760213";neg_log_likelihood="16600.954446";taxa="4-29b_ERR1760213";snp_count="113";
GUBBINS	209697	212675	2978	Parent	No Tet	node="Node_2->4-29b_ERR1760213";neg_log_likelihood="16342.411446";taxa="4-29b_ERR1760213";snp_count="88";
GUBBINS	190912	195659	4747	Parent	No Tet	node="Node_2->4-29b_ERR1760213";neg_log_likelihood="16142.523634";taxa="4-29b_ERR1760213";snp_count="102";
GUBBINS	54008	58851	4843	Parent	No Tet	node="Node_2->4-29b_ERR1760213";neg_log_likelihood="15888.708064";taxa="4-29b_ERR1760213";snp_count="132";
GUBBINS	746419	749748	3329	Parent	No Tet	node="Node_2->4-29b_ERR1760213";neg_log_likelihood="15588.308706";taxa="4-29b_ERR1760213";snp_count="101";
GUBBINS	413609	414374	765	Parent	No Tet	node="Node_2->4-29b_ERR1760213";neg_log_likelihood="15364.631202";taxa="4-29b_ERR1760213";snp_count="43";
GUBBINS	198409	199058	649	Parent	No Tet	node="Node_2->4-29b_ERR1760213";neg_log_likelihood="15272.052693";taxa="4-29b_ERR1760213";snp_count="34";
GUBBINS	825151	826321	1170	Parent	No Tet	node="Node_2->4-29b_ERR1760213";neg_log_likelihood="15195.307434";taxa="4-29b_ERR1760213";snp_count="40";
GUBBINS	753827	756157	2330	Parent	No Tet	node="Node_2->4-29b_ERR1760213";neg_log_likelihood="15103.130500";taxa="4-29b_ERR1760213";snp_count="56";
GUBBINS	1093955	1095492	1537	Parent	No Tet	node="Node_2->4-29b_ERR1760213";neg_log_likelihood="14972.441568";taxa="4-29b_ERR1760213";snp_count="42";
GUBBINS	207110	208019	909	Parent	No Tet	node="Node_2->4-29b_ERR1760213";neg_log_likelihood="14875.142695";taxa="4-29b_ERR1760213";snp_count="32";
GUBBINS	576433	580029	3596	Parent	No Tet	node="Node_2->4-29b_ERR1760213";neg_log_likelihood="14793.340575";taxa="4-29b_ERR1760213";snp_count="72";
GUBBINS	123076	125218	2142	Parent	No Tet	node="Node_2->4-29b_ERR1760213";neg_log_likelihood="14629.246292";taxa="4-29b_ERR1760213";snp_count="47";
GUBBINS	187268	188807	1539	Parent	No Tet	node="Node_2->4-29b_ERR1760213";neg_log_likelihood="14518.245369";taxa="4-29b_ERR1760213";snp_count="38";
GUBBINS	1083815	1085079	1264	Parent	No Tet	node="Node_2->4-29b_ERR1760213";neg_log_likelihood="14431.079770";taxa="4-29b_ERR1760213";snp_count="30";
GUBBINS	347805	348905	1100	Parent	No Tet	node="Node_2->4-29b_ERR1760213";neg_log_likelihood="14361.617418";taxa="4-29b_ERR1760213";snp_count="25";
GUBBINS	854771	865384	10613	Recombinant	No Tet	node="Node_7->20190923.X-39";neg_log_likelihood="964.057600";taxa="20190923.X-39";snp_count="169";
GUBBINS	158011	161443	3432	Recombinant	No Tet	node="Node_7->20190923.X-39";neg_log_likelihood="516.519352";taxa="20190923.X-39";snp_count="43";
GUBBINS	920985	926648	5663	Recombinant	No Tet	node="Node_7->20190923.X-39";neg_log_likelihood="366.822329";taxa="20190923.X-39";snp_count="33";
GUBBINS	889052	889975	923	Recombinant	No Tet	node="Node_7->20190923.X-39";neg_log_likelihood="245.303404";taxa="20190923.X-39";snp_count="16";
GUBBINS	900250	903864	3614	Recombinant	No Tet	node="Node_7->20190923.X-39";neg_log_likelihood="175.764285";taxa="20190923.X-39";snp_count="19";
GUBBINS	938294	940208	1914	Recombinant	No Tet	node="Node_7->20190923.X-39";neg_log_likelihood="90.522459";taxa="20190923.X-39";snp_count="15";
GUBBINS	989810	994222	4412	Recombinant	No Tet	node="Node_7->20181011.X-236-1";neg_log_likelihood="443.368691";taxa="20181011.X-236-1";snp_count="113";
GUBBINS	900244	905303	5059	Recombinant	No Tet	node="Node_7->20181011.X-236-1";neg_log_likelihood="189.514668";taxa="20181011.X-236-1";snp_count="16";
GUBBINS	938274	940920	2646	Recombinant	No Tet	node="Node_7->20181011.X-236-1";neg_log_likelihood="119.933517";taxa="20181011.X-236-1";snp_count="12";
GUBBINS	256867	258487	1620	Recombinant	No Tet	node="Node_12->20190923.X-625";neg_log_likelihood="406.246766";taxa="20190923.X-625";snp_count="34";
GUBBINS	890577	903864	13287	Recombinant	No Tet	node="Node_12->20190923.X-625";neg_log_likelihood="272.792393";taxa="20190923.X-625";snp_count="43";
GUBBINS	938203	943139	4936	Recombinant	No Tet	node="Node_12->20190923.X-625";neg_log_likelihood="127.656295";taxa="20190923.X-625";snp_count="12";
GUBBINS	922478	926168	3690	Recombinant	No Tet	node="Node_12->20190923.X-625";neg_log_likelihood="71.877268";taxa="20190923.X-625";snp_count="10";
GUBBINS	890008	906920	16912	Recombinant	No Tet	node="Node_12->20190923.X-648";neg_log_likelihood="1052.661275";taxa="20190923.X-648";snp_count="243";
GUBBINS	922271	926159	3888	Recombinant	No Tet	node="Node_12->20190923.X-648";neg_log_likelihood="390.552015";taxa="20190923.X-648";snp_count="59";
GUBBINS	938159	942131	3972	Recombinant	No Tet	node="Node_12->20190923.X-648";neg_log_likelihood="190.754164";taxa="20190923.X-648";snp_count="34";
GUBBINS	182773	186595	3822	Recombinant	No Tet	node="Node_12->20190923.X-648";neg_log_likelihood="72.870582";taxa="20190923.X-648";snp_count="15";
GUBBINS	922079	926168	4089	Recombinant	No Tet	node="Node_11->20190923.X-667";neg_log_likelihood="377.690810";taxa="20190923.X-667";snp_count="49";
GUBBINS	938154	940803	2649	Recombinant	No Tet	node="Node_11->20190923.X-667";neg_log_likelihood="223.367805";taxa="20190923.X-667";snp_count="21";
GUBBINS	252759	253632	873	Recombinant	No Tet	node="Node_11->20190923.X-667";neg_log_likelihood="143.067475";taxa="20190923.X-667";snp_count="12";
GUBBINS	900244	903815	3571	Recombinant	No Tet	node="Node_11->20190923.X-667";neg_log_likelihood="99.125675";taxa="20190923.X-667";snp_count="9";
GUBBINS	928575	951741	23166	Recombinant	No Tet	node="Node_13->20181011.X-208-1";neg_log_likelihood="1241.114925";taxa="20181011.X-208-1";snp_count="355";
GUBBINS	900275	906920	6645	Recombinant	No Tet	node="Node_13->20181011.X-208-1";neg_log_likelihood="365.697370";taxa="20181011.X-208-1";snp_count="49";
GUBBINS	161412	161443	31	Recombinant	No Tet	node="Node_13->20181011.X-208-1";neg_log_likelihood="202.696065";taxa="20181011.X-208-1";snp_count="11";
GUBBINS	890008	890398	390	Recombinant	No Tet	node="Node_13->20181011.X-208-1";neg_log_likelihood="158.983218";taxa="20181011.X-208-1";snp_count="13";
GUBBINS	870092	870478	386	Recombinant	No Tet	node="Node_13->20181011.X-208-1";neg_log_likelihood="113.599056";taxa="20181011.X-208-1";snp_count="8";
GUBBINS	56317	57628	1311	Recombinant	No Tet	node="Node_13->20181011.X-208-1";neg_log_likelihood="86.105636";taxa="20181011.X-208-1";snp_count="5";
GUBBINS	543572	558489	14917	Recombinant	No Tet	node="Node_13->20190923.X-657";neg_log_likelihood="1483.645819";taxa="20190923.X-657";snp_count="274";
GUBBINS	884145	891019	6874	Recombinant	No Tet	node="Node_13->20190923.X-657";neg_log_likelihood="773.961781";taxa="20190923.X-657";snp_count="81";
GUBBINS	928092	943220	15128	Recombinant	No Tet	node="Node_13->20190923.X-657";neg_log_likelihood="494.945128";taxa="20190923.X-657";snp_count="69";
GUBBINS	959053	961136	2083	Recombinant	No Tet	node="Node_13->20190923.X-657";neg_log_likelihood="242.662250";taxa="20190923.X-657";snp_count="30";
GUBBINS	900152	905383	5231	Recombinant	No Tet	node="Node_13->20190923.X-657";neg_log_likelihood="145.441924";taxa="20190923.X-657";snp_count="17";
GUBBINS	186585	186595	10	Recombinant	No Tet	node="Node_13->20190923.X-657";neg_log_likelihood="72.082114";taxa="20190923.X-657";snp_count="6";
GUBBINS	928575	954839	26264	Recombinant	No Tet	node="Node_9->20181011.X-232-1";neg_log_likelihood="630.898636";taxa="20181011.X-232-1";snp_count="155";
GUBBINS	890008	903864	13856	Recombinant	No Tet	node="Node_9->20181011.X-232-1";neg_log_likelihood="172.084157";taxa="20181011.X-232-1";snp_count="31";
GUBBINS	881155	942131	60976	Recombinant	No Tet	node="Node_15->20181011.X-S45_RIF";neg_log_likelihood="1517.438531";taxa="20181011.X-S45_RIF";snp_count="541";
GUBBINS	184293	186595	2302	Recombinant	No Tet	node="Node_15->20181011.X-S45_RIF";neg_log_likelihood="179.688888";taxa="20181011.X-S45_RIF";snp_count="23";
GUBBINS	210167	210250	83	Recombinant	No Tet	node="Node_15->20181011.X-S45_RIF";neg_log_likelihood="75.064267";taxa="20181011.X-S45_RIF";snp_count="14";
GUBBINS	928575	951594	23019	Recombinant	No Tet	node="Node_15->20181011.X-230-1";neg_log_likelihood="883.647711";taxa="20181011.X-230-1";snp_count="137";
GUBBINS	881118	903864	22746	Recombinant	No Tet	node="Node_15->20181011.X-230-1";neg_log_likelihood="412.038300";taxa="20181011.X-230-1";snp_count="83";
GUBBINS	184378	184403	25	Recombinant	No Tet	node="Node_15->20181011.X-230-1";neg_log_likelihood="61.333261";taxa="20181011.X-230-1";snp_count="25";
GUBBINS	866923	902178	35255	Recombinant	No Tet	node="Node_14->20181011.X-212-1";neg_log_likelihood="1073.290444";taxa="20181011.X-212-1";snp_count="203";
GUBBINS	928575	943255	14680	Recombinant	No Tet	node="Node_14->20181011.X-212-1";neg_log_likelihood="359.746020";taxa="20181011.X-212-1";snp_count="104";
GUBBINS	162932	215129	52197	Recombinant	No Tet	node="Node_5->20181011.X-217-1";neg_log_likelihood="4485.416828";taxa="20181011.X-217-1";snp_count="1173";
GUBBINS	879476	902178	22702	Recombinant	No Tet	node="Node_5->20181011.X-217-1";neg_log_likelihood="1897.336744";taxa="20181011.X-217-1";snp_count="182";
GUBBINS	922865	940893	18028	Recombinant	No Tet	node="Node_5->20181011.X-217-1";neg_log_likelihood="1348.569167";taxa="20181011.X-217-1";snp_count="104";
GUBBINS	791938	818871	26933	Recombinant	No Tet	node="Node_5->20181011.X-217-1";neg_log_likelihood="976.395440";taxa="20181011.X-217-1";snp_count="109";
GUBBINS	151729	158921	7192	Recombinant	No Tet	node="Node_5->20181011.X-217-1";neg_log_likelihood="564.655194";taxa="20181011.X-217-1";snp_count="71";
GUBBINS	845173	852057	6884	Recombinant	No Tet	node="Node_5->20181011.X-217-1";neg_log_likelihood="333.723931";taxa="20181011.X-217-1";snp_count="39";
GUBBINS	954561	960189	5628	Recombinant	No Tet	node="Node_5->20181011.X-217-1";neg_log_likelihood="178.825051";taxa="20181011.X-217-1";snp_count="29";
GUBBINS	1076271	1077858	1587	Recombinant	No Tet	node="Node_5->20181011.X-217-1";neg_log_likelihood="90.646455";taxa="20181011.X-217-1";snp_count="5";
GUBBINS	851508	869660	18152	Recombinant	No Tet	node="Node_19->20190923.X-347";neg_log_likelihood="2035.497166";taxa="20190923.X-347";snp_count="327";
GUBBINS	884957	902402	17445	Recombinant	No Tet	node="Node_19->20190923.X-347";neg_log_likelihood="1052.307367";taxa="20190923.X-347";snp_count="206";
GUBBINS	926648	944353	17705	Recombinant	No Tet	node="Node_19->20190923.X-347";neg_log_likelihood="449.514411";taxa="20190923.X-347";snp_count="86";
GUBBINS	1097072	1097088	16	Recombinant	No Tet	node="Node_19->20190923.X-347";neg_log_likelihood="184.458221";taxa="20190923.X-347";snp_count="8";
GUBBINS	193230	193235	5	Recombinant	No Tet	node="Node_19->20190923.X-347";neg_log_likelihood="153.663314";taxa="20190923.X-347";snp_count="6";
GUBBINS	210173	210216	43	Recombinant	No Tet	node="Node_19->20190923.X-347";neg_log_likelihood="132.969666";taxa="20190923.X-347";snp_count="6";
GUBBINS	964262	967900	3638	Recombinant	No Tet	node="Node_19->20190923.X-347";neg_log_likelihood="112.744775";taxa="20190923.X-347";snp_count="7";
GUBBINS	1051620	1104885	53265	Recombinant	No Tet	node="Node_19->20190923.X-378";neg_log_likelihood="6516.609068";taxa="20190923.X-378";snp_count="1424";
GUBBINS	52	22471	22419	Recombinant	No Tet	node="Node_19->20190923.X-378";neg_log_likelihood="3187.844377";taxa="20190923.X-378";snp_count="478";
GUBBINS	925316	944291	18975	Recombinant	No Tet	node="Node_19->20190923.X-378";neg_log_likelihood="1985.596710";taxa="20190923.X-378";snp_count="210";
GUBBINS	958452	967345	8893	Recombinant	No Tet	node="Node_19->20190923.X-378";neg_log_likelihood="1277.450626";taxa="20190923.X-378";snp_count="156";
GUBBINS	896321	922601	26280	Recombinant	No Tet	node="Node_19->20190923.X-378";neg_log_likelihood="725.612763";taxa="20190923.X-378";snp_count="164";
GUBBINS	578923	578982	59	Recombinant	No Tet	node="Node_19->20190923.X-378";neg_log_likelihood="155.776932";taxa="20190923.X-378";snp_count="39";
GUBBINS	182780	186595	3815	Recombinant	No Tet	node="Node_19->20190923.X-378";neg_log_likelihood="119.891200";taxa="20190923.X-378";snp_count="10";
GUBBINS	57584	57597	13	Recombinant	No Tet	node="Node_19->20190923.X-378";neg_log_likelihood="76.539782";taxa="20190923.X-378";snp_count="4";
GUBBINS	711110	732836	21726	Recombinant	No Tet	node="Node_24->20181011.X-253-1";neg_log_likelihood="2108.199706";taxa="20181011.X-253-1";snp_count="221";
GUBBINS	583938	594954	11016	Recombinant	No Tet	node="Node_24->20181011.X-253-1";neg_log_likelihood="1393.346860";taxa="20181011.X-253-1";snp_count="148";
GUBBINS	663754	668985	5231	Recombinant	No Tet	node="Node_24->20181011.X-253-1";neg_log_likelihood="888.594688";taxa="20181011.X-253-1";snp_count="104";
GUBBINS	5158	6756	1598	Recombinant	No Tet	node="Node_24->20181011.X-253-1";neg_log_likelihood="558.379714";taxa="20181011.X-253-1";snp_count="54";
GUBBINS	1057780	1065553	7773	Recombinant	No Tet	node="Node_24->20181011.X-253-1";neg_log_likelihood="397.670371";taxa="20181011.X-253-1";snp_count="41";
GUBBINS	1024760	1038519	13759	Recombinant	No Tet	node="Node_24->20181011.X-253-1";neg_log_likelihood="238.726820";taxa="20181011.X-253-1";snp_count="35";
GUBBINS	885204	885973	769	Recombinant	No Tet	node="Node_24->20181011.X-253-1";neg_log_likelihood="118.113845";taxa="20181011.X-253-1";snp_count="7";
GUBBINS	1025364	1079382	54018	Recombinant	No Tet	node="Node_24->20181011.X-287-1";neg_log_likelihood="2807.244401";taxa="20181011.X-287-1";snp_count="850";
GUBBINS	885173	898949	13776	Recombinant	No Tet	node="Node_24->20181011.X-287-1";neg_log_likelihood="537.681306";taxa="20181011.X-287-1";snp_count="209";
GUBBINS	947036	996325	49289	Recombinant	No Tet	node="Node_23->20181011.X-246-1";neg_log_likelihood="2301.092220";taxa="20181011.X-246-1";snp_count="230";
GUBBINS	293191	299880	6689	Recombinant	No Tet	node="Node_23->20181011.X-246-1";neg_log_likelihood="1518.802526";taxa="20181011.X-246-1";snp_count="117";
GUBBINS	1057942	1065521	7579	Recombinant	No Tet	node="Node_23->20181011.X-246-1";neg_log_likelihood="1138.597147";taxa="20181011.X-246-1";snp_count="98";
GUBBINS	1025424	1039173	13749	Recombinant	No Tet	node="Node_23->20181011.X-246-1";neg_log_likelihood="805.298735";taxa="20181011.X-246-1";snp_count="91";
GUBBINS	922090	938415	16325	Recombinant	No Tet	node="Node_23->20181011.X-246-1";neg_log_likelihood="475.620494";taxa="20181011.X-246-1";snp_count="73";
GUBBINS	884801	885973	1172	Recombinant	No Tet	node="Node_23->20181011.X-246-1";neg_log_likelihood="255.160987";taxa="20181011.X-246-1";snp_count="10";
GUBBINS	998841	1003021	4180	Recombinant	No Tet	node="Node_23->20181011.X-246-1";neg_log_likelihood="216.536109";taxa="20181011.X-246-1";snp_count="10";
GUBBINS	1052118	1052674	556	Recombinant	No Tet	node="Node_23->20181011.X-246-1";neg_log_likelihood="174.392464";taxa="20181011.X-246-1";snp_count="6";
GUBBINS	943947	944353	406	Recombinant	No Tet	node="Node_23->20181011.X-246-1";neg_log_likelihood="149.202205";taxa="20181011.X-246-1";snp_count="5";
GUBBINS	932030	1010865	78835	Recombinant	No Tet	node="Node_22->20181011.X-266-1";neg_log_likelihood="2920.660624";taxa="20181011.X-266-1";snp_count="1161";
GUBBINS	900244	902892	2648	Recombinant	No Tet	node="Node_22->20181011.X-266-1";neg_log_likelihood="259.780754";taxa="20181011.X-266-1";snp_count="20";
GUBBINS	927407	928154	747	Recombinant	No Tet	node="Node_22->20181011.X-266-1";neg_log_likelihood="179.969218";taxa="20181011.X-266-1";snp_count="13";
GUBBINS	183114	193235	10121	Recombinant	No Tet	node="Node_22->20181011.X-266-1";neg_log_likelihood="131.008285";taxa="20181011.X-266-1";snp_count="14";
GUBBINS	935981	942007	6026	Recombinant	No Tet	node="Node_21->20181011.X-142-1";neg_log_likelihood="892.589977";taxa="20181011.X-142-1";snp_count="91";
GUBBINS	896321	905383	9062	Recombinant	No Tet	node="Node_21->20181011.X-142-1";neg_log_likelihood="555.066061";taxa="20181011.X-142-1";snp_count="87";
GUBBINS	983283	993388	10105	Recombinant	No Tet	node="Node_21->20181011.X-142-1";neg_log_likelihood="316.381358";taxa="20181011.X-142-1";snp_count="22";
GUBBINS	959163	973118	13955	Recombinant	No Tet	node="Node_21->20181011.X-142-1";neg_log_likelihood="222.210536";taxa="20181011.X-142-1";snp_count="22";
GUBBINS	1010902	1104863	93961	Recombinant	No Tet	node="Node_20->20190923.X-359";neg_log_likelihood="8203.674211";taxa="20190923.X-359";snp_count="2192";
GUBBINS	52	33661	33609	Recombinant	No Tet	node="Node_20->20190923.X-359";neg_log_likelihood="2994.659042";taxa="20190923.X-359";snp_count="678";
GUBBINS	936443	945924	9481	Recombinant	No Tet	node="Node_20->20190923.X-359";neg_log_likelihood="1410.859469";taxa="20190923.X-359";snp_count="125";
GUBBINS	998990	1009789	10799	Recombinant	No Tet	node="Node_20->20190923.X-359";neg_log_likelihood="989.519610";taxa="20190923.X-359";snp_count="110";
GUBBINS	896321	905974	9653	Recombinant	No Tet	node="Node_20->20190923.X-359";neg_log_likelihood="572.775023";taxa="20190923.X-359";snp_count="101";
GUBBINS	983283	993388	10105	Recombinant	No Tet	node="Node_20->20190923.X-359";neg_log_likelihood="304.595577";taxa="20190923.X-359";snp_count="22";
GUBBINS	959163	973118	13955	Recombinant	No Tet	node="Node_20->20190923.X-359";neg_log_likelihood="211.298917";taxa="20190923.X-359";snp_count="22";
GUBBINS	215159	349716	134557	Recombinant	No Tet	node="Node_31->20181011.X-102-1";neg_log_likelihood="8065.417401";taxa="20181011.X-102-1";snp_count="2738";
GUBBINS	921515	943216	21701	Recombinant	No Tet	node="Node_31->20181011.X-102-1";neg_log_likelihood="2077.225781";taxa="20181011.X-102-1";snp_count="230";
GUBBINS	877310	906454	29144	Recombinant	No Tet	node="Node_31->20181011.X-102-1";neg_log_likelihood="1269.926740";taxa="20181011.X-102-1";snp_count="246";
GUBBINS	12729	20486	7757	Recombinant	No Tet	node="Node_31->20181011.X-102-1";neg_log_likelihood="462.595708";taxa="20181011.X-102-1";snp_count="113";
GUBBINS	57544	57551	7	Recombinant	No Tet	node="Node_31->20181011.X-102-1";neg_log_likelihood="184.188987";taxa="20181011.X-102-1";snp_count="6";
GUBBINS	210167	210216	49	Recombinant	No Tet	node="Node_31->20181011.X-102-1";neg_log_likelihood="159.427638";taxa="20181011.X-102-1";snp_count="7";
GUBBINS	915423	916478	1055	Recombinant	No Tet	node="Node_31->20181011.X-102-1";neg_log_likelihood="140.192703";taxa="20181011.X-102-1";snp_count="5";
GUBBINS	938109	940920	2811	Recombinant	No Tet	node="Node_31->20181011.X-161-1";neg_log_likelihood="193.445665";taxa="20181011.X-161-1";snp_count="38";
GUBBINS	1097075	1097088	13	Recombinant	No Tet	node="Node_31->20181011.X-161-1";neg_log_likelihood="77.416834";taxa="20181011.X-161-1";snp_count="7";
GUBBINS	900244	900788	544	Recombinant	No Tet	node="Node_31->20181011.X-161-1";neg_log_likelihood="56.818792";taxa="20181011.X-161-1";snp_count="6";
GUBBINS	938114	940628	2514	Recombinant	No Tet	node="Node_30->20181011.X-160-1";neg_log_likelihood="186.533852";taxa="20181011.X-160-1";snp_count="21";
GUBBINS	900361	905304	4943	Recombinant	No Tet	node="Node_30->20181011.X-160-1";neg_log_likelihood="98.830267";taxa="20181011.X-160-1";snp_count="18";
GUBBINS	993175	1059815	66640	Recombinant	No Tet	node="Node_29->20181011.X-117-1";neg_log_likelihood="4227.136317";taxa="20181011.X-117-1";snp_count="1341";
GUBBINS	920542	940614	20072	Recombinant	No Tet	node="Node_29->20181011.X-117-1";neg_log_likelihood="1257.463649";taxa="20181011.X-117-1";snp_count="127";
GUBBINS	898659	905303	6644	Recombinant	No Tet	node="Node_29->20181011.X-117-1";neg_log_likelihood="793.145233";taxa="20181011.X-117-1";snp_count="90";
GUBBINS	964671	972784	8113	Recombinant	No Tet	node="Node_29->20181011.X-117-1";neg_log_likelihood="443.382439";taxa="20181011.X-117-1";snp_count="87";
GUBBINS	1070336	1071285	949	Recombinant	No Tet	node="Node_29->20181011.X-117-1";neg_log_likelihood="180.286990";taxa="20181011.X-117-1";snp_count="23";
GUBBINS	139628	139635	7	Recombinant	No Tet	node="Node_29->20181011.X-117-1";neg_log_likelihood="103.762732";taxa="20181011.X-117-1";snp_count="7";
GUBBINS	1097075	1097088	13	Recombinant	No Tet	node="Node_29->20181011.X-117-1";neg_log_likelihood="71.990311";taxa="20181011.X-117-1";snp_count="7";
GUBBINS	943139	1017858	74719	Recombinant	No Tet	node="Node_34->20181011.X-259-1";neg_log_likelihood="6353.862870";taxa="20181011.X-259-1";snp_count="1384";
GUBBINS	928914	940920	12006	Recombinant	No Tet	node="Node_34->20181011.X-259-1";neg_log_likelihood="3132.102844";taxa="20181011.X-259-1";snp_count="239";
GUBBINS	1022442	1039173	16731	Recombinant	No Tet	node="Node_34->20181011.X-259-1";neg_log_likelihood="2358.343675";taxa="20181011.X-259-1";snp_count="264";
GUBBINS	884801	902899	18098	Recombinant	No Tet	node="Node_34->20181011.X-259-1";neg_log_likelihood="1524.739107";taxa="20181011.X-259-1";snp_count="221";
GUBBINS	1046833	1065642	18809	Recombinant	No Tet	node="Node_34->20181011.X-259-1";neg_log_likelihood="741.340914";taxa="20181011.X-259-1";snp_count="190";
GUBBINS	298289	300135	1846	Recombinant	No Tet	node="Node_34->20181011.X-259-1";neg_log_likelihood="157.155660";taxa="20181011.X-259-1";snp_count="50";
GUBBINS	898659	905308	6649	Recombinant	No Tet	node="Node_34->20181011.X-54-1";neg_log_likelihood="84.968247";taxa="20181011.X-54-1";snp_count="12";
GUBBINS	938078	940602	2524	Recombinant	No Tet	node="Node_34->20181011.X-54-1";neg_log_likelihood="36.372703";taxa="20181011.X-54-1";snp_count="5";
GUBBINS	938073	943295	5222	Recombinant	No Tet	node="Node_33->20181011.X-241-1";neg_log_likelihood="527.362664";taxa="20181011.X-241-1";snp_count="65";
GUBBINS	920816	928684	7868	Recombinant	No Tet	node="Node_33->20181011.X-241-1";neg_log_likelihood="339.893826";taxa="20181011.X-241-1";snp_count="27";
GUBBINS	998949	999016	67	Recombinant	No Tet	node="Node_33->20181011.X-241-1";neg_log_likelihood="228.337439";taxa="20181011.X-241-1";snp_count="11";
GUBBINS	898668	902859	4191	Recombinant	No Tet	node="Node_33->20181011.X-241-1";neg_log_likelihood="186.036434";taxa="20181011.X-241-1";snp_count="17";
GUBBINS	985322	985350	28	Recombinant	No Tet	node="Node_33->20181011.X-241-1";neg_log_likelihood="113.818406";taxa="20181011.X-241-1";snp_count="7";
GUBBINS	182787	183118	331	Recombinant	No Tet	node="Node_33->20181011.X-241-1";neg_log_likelihood="90.514717";taxa="20181011.X-241-1";snp_count="6";
GUBBINS	898659	928684	30025	Recombinant	No Tet	node="Node_32->20181011.X-94_Ry";neg_log_likelihood="696.912157";taxa="20181011.X-94_Ry";snp_count="179";
GUBBINS	938078	942131	4053	Recombinant	No Tet	node="Node_32->20181011.X-94_Ry";neg_log_likelihood="205.747231";taxa="20181011.X-94_Ry";snp_count="30";
GUBBINS	57592	57630	38	Recombinant	No Tet	node="Node_32->20181011.X-94_Ry";neg_log_likelihood="97.227233";taxa="20181011.X-94_Ry";snp_count="9";
GUBBINS	182781	186595	3814	Recombinant	No Tet	node="Node_32->20181011.X-94_Ry";neg_log_likelihood="75.797208";taxa="20181011.X-94_Ry";snp_count="6";
GUBBINS	898659	902859	4200	Recombinant	No Tet	node="Node_27->20181011.X-66-1";neg_log_likelihood="298.360399";taxa="20181011.X-66-1";snp_count="31";
GUBBINS	1097072	1097088	16	Recombinant	No Tet	node="Node_27->20181011.X-66-1";neg_log_likelihood="189.659092";taxa="20181011.X-66-1";snp_count="8";
GUBBINS	938098	941775	3677	Recombinant	No Tet	node="Node_27->20181011.X-66-1";neg_log_likelihood="155.023287";taxa="20181011.X-66-1";snp_count="16";
GUBBINS	924851	927849	2998	Recombinant	No Tet	node="Node_27->20181011.X-66-1";neg_log_likelihood="98.132629";taxa="20181011.X-66-1";snp_count="7";
GUBBINS	916375	944705	28330	Recombinant	No Tet	node="Node_26->20181011.X-157-1";neg_log_likelihood="1037.414855";taxa="20181011.X-157-1";snp_count="237";
GUBBINS	896131	908798	12667	Recombinant	No Tet	node="Node_26->20181011.X-157-1";neg_log_likelihood="332.892131";taxa="20181011.X-157-1";snp_count="73";
GUBBINS	193230	193235	5	Recombinant	No Tet	node="Node_26->20181011.X-157-1";neg_log_likelihood="112.413472";taxa="20181011.X-157-1";snp_count="6";
GUBBINS	964262	967900	3638	Recombinant	No Tet	node="Node_26->20181011.X-157-1";neg_log_likelihood="98.416931";taxa="20181011.X-157-1";snp_count="7";
GUBBINS	178177	206709	28532	Recombinant	No Tet	node="Node_41->20190923.X-959";neg_log_likelihood="14552.530756";taxa="20190923.X-959";snp_count="1387";
GUBBINS	105012	155854	50842	Recombinant	No Tet	node="Node_41->20190923.X-959";neg_log_likelihood="11608.385475";taxa="20190923.X-959";snp_count="1201";
GUBBINS	55532	104685	49153	Recombinant	No Tet	node="Node_41->20190923.X-959";neg_log_likelihood="8543.867837";taxa="20190923.X-959";snp_count="1084";
GUBBINS	215159	255666	40507	Recombinant	No Tet	node="Node_41->20190923.X-959";neg_log_likelihood="5686.430533";taxa="20190923.X-959";snp_count="853";
GUBBINS	156310	177753	21443	Recombinant	No Tet	node="Node_41->20190923.X-959";neg_log_likelihood="3412.985071";taxa="20190923.X-959";snp_count="500";
GUBBINS	868407	903864	35457	Recombinant	No Tet	node="Node_41->20190923.X-959";neg_log_likelihood="1706.897383";taxa="20190923.X-959";snp_count="568";
GUBBINS	938090	942131	4041	Recombinant	No Tet	node="Node_41->20190923.X-959";neg_log_likelihood="290.577859";taxa="20190923.X-959";snp_count="76";
GUBBINS	210137	210242	105	Recombinant	No Tet	node="Node_41->20190923.X-959";neg_log_likelihood="103.141242";taxa="20190923.X-959";snp_count="8";
GUBBINS	883663	905601	21938	Recombinant	No Tet	node="Node_44->20190923.X-480";neg_log_likelihood="1146.587534";taxa="20190923.X-480";snp_count="255";
GUBBINS	938108	943429	5321	Recombinant	No Tet	node="Node_44->20190923.X-480";neg_log_likelihood="426.369749";taxa="20190923.X-480";snp_count="67";
GUBBINS	921698	924451	2753	Recombinant	No Tet	node="Node_44->20190923.X-480";neg_log_likelihood="234.578182";taxa="20190923.X-480";snp_count="20";
GUBBINS	182781	188175	5394	Recombinant	No Tet	node="Node_44->20190923.X-480";neg_log_likelihood="162.700022";taxa="20190923.X-480";snp_count="13";
GUBBINS	215159	254123	38964	Recombinant	No Tet	node="Node_44->20190923.X-386";neg_log_likelihood="4773.168965";taxa="20190923.X-386";snp_count="821";
GUBBINS	147197	180247	33050	Recombinant	No Tet	node="Node_44->20190923.X-386";neg_log_likelihood="2485.032389";taxa="20190923.X-386";snp_count="536";
GUBBINS	875643	905598	29955	Recombinant	No Tet	node="Node_44->20190923.X-386";neg_log_likelihood="1098.623334";taxa="20190923.X-386";snp_count="191";
GUBBINS	915672	943427	27755	Recombinant	No Tet	node="Node_44->20190923.X-386";neg_log_likelihood="455.703255";taxa="20190923.X-386";snp_count="108";
GUBBINS	203900	204094	194	Recombinant	No Tet	node="Node_44->20190923.X-386";neg_log_likelihood="117.112405";taxa="20190923.X-386";snp_count="13";
GUBBINS	137609	138443	834	Recombinant	No Tet	node="Node_44->20190923.X-386";neg_log_likelihood="79.462915";taxa="20190923.X-386";snp_count="7";
GUBBINS	855704	886811	31107	Recombinant	No Tet	node="Node_43->20190923.X-407";neg_log_likelihood="1601.772444";taxa="20190923.X-407";snp_count="466";
GUBBINS	895567	905598	10031	Recombinant	No Tet	node="Node_43->20190923.X-407";neg_log_likelihood="487.637536";taxa="20190923.X-407";snp_count="49";
GUBBINS	915672	925903	10231	Recombinant	No Tet	node="Node_43->20190923.X-407";neg_log_likelihood="287.338586";taxa="20190923.X-407";snp_count="41";
GUBBINS	938104	940817	2713	Recombinant	No Tet	node="Node_43->20190923.X-407";neg_log_likelihood="123.958489";taxa="20190923.X-407";snp_count="25";
GUBBINS	566763	583040	16277	Recombinant	No Tet	node="Node_42->20190923.X-316";neg_log_likelihood="1636.507437";taxa="20190923.X-316";snp_count="288";
GUBBINS	883574	906105	22531	Recombinant	No Tet	node="Node_42->20190923.X-316";neg_log_likelihood="910.812401";taxa="20190923.X-316";snp_count="102";
GUBBINS	938108	943429	5321	Recombinant	No Tet	node="Node_42->20190923.X-316";neg_log_likelihood="547.758987";taxa="20190923.X-316";snp_count="53";
GUBBINS	542419	548051	5632	Recombinant	No Tet	node="Node_42->20190923.X-316";neg_log_likelihood="331.164771";taxa="20190923.X-316";snp_count="51";
GUBBINS	921698	925903	4205	Recombinant	No Tet	node="Node_42->20190923.X-316";neg_log_likelihood="144.531576";taxa="20190923.X-316";snp_count="30";
GUBBINS	938032	940920	2888	Recombinant	No Tet	node="Node_39->20190923.X-932";neg_log_likelihood="302.578262";taxa="20190923.X-932";snp_count="27";
GUBBINS	905228	905795	567	Recombinant	No Tet	node="Node_39->20190923.X-932";neg_log_likelihood="188.315947";taxa="20190923.X-932";snp_count="19";
GUBBINS	844952	845809	857	Recombinant	No Tet	node="Node_39->20190923.X-932";neg_log_likelihood="99.259213";taxa="20190923.X-932";snp_count="20";
GUBBINS	202888	214659	11771	Recombinant	No Tet	node="Node_48->20190923.X-310";neg_log_likelihood="1758.371871";taxa="20190923.X-310";snp_count="556";
GUBBINS	868853	883262	14409	Recombinant	No Tet	node="Node_48->20190923.X-310";neg_log_likelihood="583.248285";taxa="20190923.X-310";snp_count="134";
GUBBINS	893109	894722	1613	Recombinant	No Tet	node="Node_48->20190923.X-310";neg_log_likelihood="182.017211";taxa="20190923.X-310";snp_count="31";
GUBBINS	183114	183119	5	Recombinant	No Tet	node="Node_48->20190923.X-310";neg_log_likelihood="94.720537";taxa="20190923.X-310";snp_count="5";
GUBBINS	566763	583040	16277	Recombinant	No Tet	node="Node_48->20190923.X-326";neg_log_likelihood="2114.892455";taxa="20190923.X-326";snp_count="287";
GUBBINS	894820	902892	8072	Recombinant	No Tet	node="Node_48->20190923.X-326";neg_log_likelihood="1224.968230";taxa="20190923.X-326";snp_count="179";
GUBBINS	922478	940893	18415	Recombinant	No Tet	node="Node_48->20190923.X-326";neg_log_likelihood="645.751136";taxa="20190923.X-326";snp_count="147";
GUBBINS	542419	548051	5632	Recombinant	No Tet	node="Node_48->20190923.X-326";neg_log_likelihood="168.499396";taxa="20190923.X-326";snp_count="51";
GUBBINS	885923	894722	8799	Recombinant	No Tet	node="Node_47->20190923.X-458";neg_log_likelihood="402.626548";taxa="20190923.X-458";snp_count="109";
GUBBINS	186585	186595	10	Recombinant	No Tet	node="Node_47->20190923.X-458";neg_log_likelihood="124.713364";taxa="20190923.X-458";snp_count="6";
GUBBINS	925316	931597	6281	Recombinant	No Tet	node="Node_46->20190923.X-450";neg_log_likelihood="293.025650";taxa="20190923.X-450";snp_count="36";
GUBBINS	850556	851977	1421	Recombinant	No Tet	node="Node_46->20190923.X-450";neg_log_likelihood="173.067874";taxa="20190923.X-450";snp_count="12";
GUBBINS	756544	756943	399	Recombinant	No Tet	node="Node_46->20190923.X-450";neg_log_likelihood="123.307004";taxa="20190923.X-450";snp_count="8";
GUBBINS	885923	888240	2317	Recombinant	No Tet	node="Node_46->20190923.X-450";neg_log_likelihood="92.576964";taxa="20190923.X-450";snp_count="7";
GUBBINS	904096	905547	1451	Recombinant	No Tet	node="Node_46->20190923.X-450";neg_log_likelihood="61.542523";taxa="20190923.X-450";snp_count="5";
GUBBINS	924304	929492	5188	Recombinant	No Tet	node="Node_45->20190923.X-300";neg_log_likelihood="344.184689";taxa="20190923.X-300";snp_count="45";
GUBBINS	895180	906105	10925	Recombinant	No Tet	node="Node_45->20190923.X-300";neg_log_likelihood="183.526756";taxa="20190923.X-300";snp_count="31";
GUBBINS	938275	943220	4945	Recombinant	No Tet	node="Node_45->20190923.X-300";neg_log_likelihood="81.709494";taxa="20190923.X-300";snp_count="6";
GUBBINS	885922	887947	2025	Recombinant	No Tet	node="Node_45->20190923.X-300";neg_log_likelihood="51.850869";taxa="20190923.X-300";snp_count="5";
GUBBINS	943215	1016760	73545	Recombinant	No Tet	node="Node_50->20190923.X-366";neg_log_likelihood="5689.529539";taxa="20190923.X-366";snp_count="1379";
GUBBINS	1022442	1039173	16731	Recombinant	No Tet	node="Node_50->20190923.X-366";neg_log_likelihood="2453.951807";taxa="20190923.X-366";snp_count="264";
GUBBINS	1057780	1065642	7862	Recombinant	No Tet	node="Node_50->20190923.X-366";neg_log_likelihood="1655.629200";taxa="20190923.X-366";snp_count="164";
GUBBINS	936689	940031	3342	Recombinant	No Tet	node="Node_50->20190923.X-366";neg_log_likelihood="1104.396030";taxa="20190923.X-366";snp_count="121";
GUBBINS	876976	884680	7704	Recombinant	No Tet	node="Node_50->20190923.X-366";neg_log_likelihood="689.142383";taxa="20190923.X-366";snp_count="120";
GUBBINS	298375	299759	1384	Recombinant	No Tet	node="Node_50->20190923.X-366";neg_log_likelihood="373.078320";taxa="20190923.X-366";snp_count="25";
GUBBINS	901109	905280	4171	Recombinant	No Tet	node="Node_50->20190923.X-366";neg_log_likelihood="278.718023";taxa="20190923.X-366";snp_count="25";
GUBBINS	1046833	1052799	5966	Recombinant	No Tet	node="Node_50->20190923.X-366";neg_log_likelihood="167.941258";taxa="20190923.X-366";snp_count="26";
GUBBINS	1097075	1097088	13	Recombinant	No Tet	node="Node_50->20190923.X-366";neg_log_likelihood="66.999641";taxa="20190923.X-366";snp_count="7";
GUBBINS	186585	186595	10	Recombinant	No Tet	node="Node_50->20190923.X-366";neg_log_likelihood="36.529650";taxa="20190923.X-366";snp_count="6";
GUBBINS	298289	300135	1846	Recombinant	No Tet	node="Node_50->20181011.X-251-1";neg_log_likelihood="99.480162";taxa="20181011.X-251-1";snp_count="22";
GUBBINS	193229	193233	4	Recombinant	No Tet	node="Node_50->20181011.X-251-1";neg_log_likelihood="23.467670";taxa="20181011.X-251-1";snp_count="5";
GUBBINS	1038899	1079382	40483	Recombinant	No Tet	node="Node_49->20181011.X-277-1";neg_log_likelihood="3134.611204";taxa="20181011.X-277-1";snp_count="580";
GUBBINS	1011279	1022381	11102	Recombinant	No Tet	node="Node_49->20181011.X-277-1";neg_log_likelihood="1517.716172";taxa="20181011.X-277-1";snp_count="223";
GUBBINS	884801	898949	14148	Recombinant	No Tet	node="Node_49->20181011.X-277-1";neg_log_likelihood="679.960684";taxa="20181011.X-277-1";snp_count="220";
GUBBINS	298375	299759	1384	Recombinant	No Tet	node="Node_49->20181011.X-277-1";neg_log_likelihood="126.735454";taxa="20181011.X-277-1";snp_count="25";
GUBBINS	298289	300135	1846	Recombinant	No Tet	node="Node_36->20181011.X-256-1";neg_log_likelihood="105.206268";taxa="20181011.X-256-1";snp_count="25";
GUBBINS	743409	748959	5550	Recombinant	No Tet	node="Node_35->20181011.X-281-1";neg_log_likelihood="1739.566519";taxa="20181011.X-281-1";snp_count="203";
GUBBINS	896321	905795	9474	Recombinant	No Tet	node="Node_35->20181011.X-281-1";neg_log_likelihood="1126.326417";taxa="20181011.X-281-1";snp_count="164";
GUBBINS	925623	944353	18730	Recombinant	No Tet	node="Node_35->20181011.X-281-1";neg_log_likelihood="581.103251";taxa="20181011.X-281-1";snp_count="132";
GUBBINS	1048676	1050700	2024	Recombinant	No Tet	node="Node_35->20181011.X-281-1";neg_log_likelihood="176.628524";taxa="20181011.X-281-1";snp_count="29";
GUBBINS	181496	186595	5099	Recombinant	No Tet	node="Node_35->20181011.X-281-1";neg_log_likelihood="94.950715";taxa="20181011.X-281-1";snp_count="9";
GUBBINS	1064568	1104863	40295	Recombinant	No Tet	node="Node_58->20190923.X-494";neg_log_likelihood="9194.666309";taxa="20190923.X-494";snp_count="1129";
GUBBINS	215159	227657	12498	Recombinant	No Tet	node="Node_58->20190923.X-494";neg_log_likelihood="6651.131677";taxa="20190923.X-494";snp_count="389";
GUBBINS	934071	970012	35941	Recombinant	No Tet	node="Node_58->20190923.X-494";neg_log_likelihood="5521.594348";taxa="20190923.X-494";snp_count="588";
GUBBINS	52	21526	21474	Recombinant	No Tet	node="Node_58->20190923.X-494";neg_log_likelihood="3798.135661";taxa="20190923.X-494";snp_count="463";
GUBBINS	833973	855742	21769	Recombinant	No Tet	node="Node_58->20190923.X-494";neg_log_likelihood="2588.907899";taxa="20190923.X-494";snp_count="277";
GUBBINS	767124	774921	7797	Recombinant	No Tet	node="Node_58->20190923.X-494";neg_log_likelihood="1774.425916";taxa="20190923.X-494";snp_count="145";
GUBBINS	605285	618210	12925	Recombinant	No Tet	node="Node_58->20190923.X-494";neg_log_likelihood="1338.329535";taxa="20190923.X-494";snp_count="120";
GUBBINS	872488	888298	15810	Recombinant	No Tet	node="Node_58->20190923.X-494";neg_log_likelihood="908.745002";taxa="20190923.X-494";snp_count="119";
GUBBINS	181094	183118	2024	Recombinant	No Tet	node="Node_58->20190923.X-494";neg_log_likelihood="482.466375";taxa="20190923.X-494";snp_count="60";
GUBBINS	900244	902982	2738	Recombinant	No Tet	node="Node_58->20190923.X-494";neg_log_likelihood="342.745775";taxa="20190923.X-494";snp_count="18";
GUBBINS	75458	77643	2185	Recombinant	No Tet	node="Node_58->20190923.X-494";neg_log_likelihood="269.477588";taxa="20190923.X-494";snp_count="16";
GUBBINS	1053153	1060994	7841	Recombinant	No Tet	node="Node_58->20190923.X-494";neg_log_likelihood="206.342355";taxa="20190923.X-494";snp_count="17";
GUBBINS	1024760	1024769	9	Recombinant	No Tet	node="Node_58->20190923.X-494";neg_log_likelihood="136.605460";taxa="20190923.X-494";snp_count="5";
GUBBINS	734817	734918	101	Recombinant	No Tet	node="Node_58->20190923.X-494";neg_log_likelihood="115.094903";taxa="20190923.X-494";snp_count="6";
GUBBINS	970246	1007946	37700	Recombinant	No Tet	node="Node_58->20190923.X-1164";neg_log_likelihood="2708.922608";taxa="20190923.X-1164";snp_count="717";
GUBBINS	859187	871755	12568	Recombinant	No Tet	node="Node_58->20190923.X-1164";neg_log_likelihood="898.226041";taxa="20190923.X-1164";snp_count="183";
GUBBINS	878157	888298	10141	Recombinant	No Tet	node="Node_58->20190923.X-1164";neg_log_likelihood="402.975711";taxa="20190923.X-1164";snp_count="56";
GUBBINS	181079	182792	1713	Recombinant	No Tet	node="Node_58->20190923.X-1164";neg_log_likelihood="188.842133";taxa="20190923.X-1164";snp_count="28";
GUBBINS	210167	210216	49	Recombinant	No Tet	node="Node_58->20190923.X-1164";neg_log_likelihood="102.159150";taxa="20190923.X-1164";snp_count="8";
GUBBINS	933726	934296	570	Recombinant	No Tet	node="Node_58->20190923.X-1164";neg_log_likelihood="70.853586";taxa="20190923.X-1164";snp_count="8";
GUBBINS	931299	934330	3031	Recombinant	No Tet	node="Node_57->20190923.X-720";neg_log_likelihood="105.348230";taxa="20190923.X-720";snp_count="25";
GUBBINS	1065336	1072777	7441	Recombinant	No Tet	node="Node_59->20190923.X-1165";neg_log_likelihood="709.088048";taxa="20190923.X-1165";snp_count="114";
GUBBINS	890185	898826	8641	Recombinant	No Tet	node="Node_59->20190923.X-1165";neg_log_likelihood="356.638291";taxa="20190923.X-1165";snp_count="60";
GUBBINS	961359	969935	8576	Recombinant	No Tet	node="Node_59->20190923.X-1165";neg_log_likelihood="179.069697";taxa="20190923.X-1165";snp_count="16";
GUBBINS	182780	188175	5395	Recombinant	No Tet	node="Node_59->20190923.X-1165";neg_log_likelihood="110.304381";taxa="20190923.X-1165";snp_count="11";
GUBBINS	958145	1025867	67722	Recombinant	No Tet	node="Node_59->20190923.X-1177";neg_log_likelihood="3318.620077";taxa="20190923.X-1177";snp_count="1214";
GUBBINS	35172	39041	3869	Recombinant	No Tet	node="Node_59->20190923.X-1177";neg_log_likelihood="565.684951";taxa="20190923.X-1177";snp_count="65";
GUBBINS	883663	890398	6735	Recombinant	No Tet	node="Node_59->20190923.X-1177";neg_log_likelihood="305.946687";taxa="20190923.X-1177";snp_count="65";
GUBBINS	578935	578988	53	Recombinant	No Tet	node="Node_59->20190923.X-1177";neg_log_likelihood="121.115552";taxa="20190923.X-1177";snp_count="8";
GUBBINS	181498	188175	6677	Recombinant	No Tet	node="Node_59->20190923.X-1177";neg_log_likelihood="97.620450";taxa="20190923.X-1177";snp_count="8";
GUBBINS	887907	896321	8414	Recombinant	No Tet	node="Node_55->20190923.X-481";neg_log_likelihood="446.156970";taxa="20190923.X-481";snp_count="52";
GUBBINS	950128	969935	19807	Recombinant	No Tet	node="Node_55->20190923.X-481";neg_log_likelihood="235.666674";taxa="20190923.X-481";snp_count="51";
GUBBINS	1045028	1072777	27749	Recombinant	No Tet	node="Node_61->20190923.X-1097";neg_log_likelihood="4303.095384";taxa="20190923.X-1097";snp_count="288";
GUBBINS	128275	146778	18503	Recombinant	No Tet	node="Node_61->20190923.X-1097";neg_log_likelihood="3467.277588";taxa="20190923.X-1097";snp_count="204";
GUBBINS	5502	37065	31563	Recombinant	No Tet	node="Node_61->20190923.X-1097";neg_log_likelihood="2823.961094";taxa="20190923.X-1097";snp_count="243";
GUBBINS	922271	978719	56448	Recombinant	No Tet	node="Node_61->20190923.X-1097";neg_log_likelihood="2024.038471";taxa="20190923.X-1097";snp_count="283";
GUBBINS	1093378	1104229	10851	Recombinant	No Tet	node="Node_61->20190923.X-1097";neg_log_likelihood="1069.338250";taxa="20190923.X-1097";snp_count="142";
GUBBINS	881689	890148	8459	Recombinant	No Tet	node="Node_61->20190923.X-1097";neg_log_likelihood="716.764257";taxa="20190923.X-1097";snp_count="28";
GUBBINS	1014229	1033731	19502	Recombinant	No Tet	node="Node_61->20190923.X-1097";neg_log_likelihood="604.732334";taxa="20190923.X-1097";snp_count="40";
GUBBINS	990483	1009097	18614	Recombinant	No Tet	node="Node_61->20190923.X-1097";neg_log_likelihood="453.953591";taxa="20190923.X-1097";snp_count="32";
GUBBINS	895377	900585	5208	Recombinant	No Tet	node="Node_61->20190923.X-1097";neg_log_likelihood="326.553613";taxa="20190923.X-1097";snp_count="20";
GUBBINS	238701	239209	508	Recombinant	No Tet	node="Node_61->20190923.X-1097";neg_log_likelihood="244.328680";taxa="20190923.X-1097";snp_count="12";
GUBBINS	834259	834732	473	Recombinant	No Tet	node="Node_61->20190923.X-1097";neg_log_likelihood="200.060150";taxa="20190923.X-1097";snp_count="9";
GUBBINS	979415	984083	4668	Recombinant	No Tet	node="Node_61->20190923.X-1097";neg_log_likelihood="166.408528";taxa="20190923.X-1097";snp_count="10";
GUBBINS	947991	1042835	94844	Recombinant	No Tet	node="Node_61->20190923.X-1121";neg_log_likelihood="4350.634173";taxa="20190923.X-1121";snp_count="1088";
GUBBINS	97424	108809	11385	Recombinant	No Tet	node="Node_61->20190923.X-1121";neg_log_likelihood="1594.339475";taxa="20190923.X-1121";snp_count="157";
GUBBINS	874925	905601	30676	Recombinant	No Tet	node="Node_61->20190923.X-1121";neg_log_likelihood="1083.098991";taxa="20190923.X-1121";snp_count="162";
GUBBINS	915672	947614	31942	Recombinant	No Tet	node="Node_61->20190923.X-1121";neg_log_likelihood="469.667635";taxa="20190923.X-1121";snp_count="132";
GUBBINS	1095585	1097088	1503	Recombinant	No Tet	node="Node_61->20190923.X-1121";neg_log_likelihood="92.840309";taxa="20190923.X-1121";snp_count="6";
GUBBINS	182787	188175	5388	Recombinant	No Tet	node="Node_61->20190923.X-1121";neg_log_likelihood="63.877744";taxa="20190923.X-1121";snp_count="7";
GUBBINS	947186	971020	23834	Recombinant	No Tet	node="Node_60->20190923.X-1065";neg_log_likelihood="1260.809264";taxa="20190923.X-1065";snp_count="179";
GUBBINS	242557	248616	6059	Recombinant	No Tet	node="Node_60->20190923.X-1065";neg_log_likelihood="678.357129";taxa="20190923.X-1065";snp_count="81";
GUBBINS	922469	938677	16208	Recombinant	No Tet	node="Node_60->20190923.X-1065";neg_log_likelihood="426.330816";taxa="20190923.X-1065";snp_count="54";
GUBBINS	182540	182565	25	Recombinant	No Tet	node="Node_60->20190923.X-1065";neg_log_likelihood="209.977946";taxa="20190923.X-1065";snp_count="16";
GUBBINS	895377	900767	5390	Recombinant	No Tet	node="Node_60->20190923.X-1065";neg_log_likelihood="183.432061";taxa="20190923.X-1065";snp_count="12";
GUBBINS	887907	943429	55522	Recombinant	No Tet	node="Node_53->20181011.X-111_Ry";neg_log_likelihood="1287.562702";taxa="20181011.X-111_Ry";snp_count="482";
GUBBINS	963267	969935	6668	Recombinant	No Tet	node="Node_53->20181011.X-111_Ry";neg_log_likelihood="115.062975";taxa="20181011.X-111_Ry";snp_count="14";
GUBBINS	967311	1013993	46682	Recombinant	No Tet	node="Node_52->20190923.X-510";neg_log_likelihood="7227.783363";taxa="20190923.X-510";snp_count="969";
GUBBINS	688805	754984	66179	Recombinant	No Tet	node="Node_52->20190923.X-510";neg_log_likelihood="4105.356970";taxa="20190923.X-510";snp_count="1206";
GUBBINS	1018590	1025636	7046	Recombinant	No Tet	node="Node_52->20190923.X-510";neg_log_likelihood="1344.435783";taxa="20190923.X-510";snp_count="115";
GUBBINS	923611	943429	19818	Recombinant	No Tet	node="Node_52->20190923.X-510";neg_log_likelihood="993.571242";taxa="20190923.X-510";snp_count="102";
GUBBINS	766262	776116	9854	Recombinant	No Tet	node="Node_52->20190923.X-510";neg_log_likelihood="659.682521";taxa="20190923.X-510";snp_count="51";
GUBBINS	962935	966940	4005	Recombinant	No Tet	node="Node_52->20190923.X-510";neg_log_likelihood="465.664373";taxa="20190923.X-510";snp_count="37";
GUBBINS	887907	906454	18547	Recombinant	No Tet	node="Node_52->20190923.X-510";neg_log_likelihood="307.288962";taxa="20190923.X-510";snp_count="53";
GUBBINS	402206	402269	63	Recombinant	No Tet	node="Node_52->20190923.X-510";neg_log_likelihood="132.293998";taxa="20190923.X-510";snp_count="6";
GUBBINS	274309	291714	17405	Recombinant	No Tet	node="Node_63->20190923.X-706";neg_log_likelihood="14472.567367";taxa="20190923.X-706";snp_count="544";
GUBBINS	638733	660788	22055	Recombinant	No Tet	node="Node_63->20190923.X-706";neg_log_likelihood="13224.795290";taxa="20190923.X-706";snp_count="514";
GUBBINS	325530	371155	45625	Recombinant	No Tet	node="Node_63->20190923.X-706";neg_log_likelihood="11852.021536";taxa="20190923.X-706";snp_count="871";
GUBBINS	664864	703802	38938	Recombinant	No Tet	node="Node_63->20190923.X-706";neg_log_likelihood="9637.445170";taxa="20190923.X-706";snp_count="773";
GUBBINS	704609	738522	33913	Recombinant	No Tet	node="Node_63->20190923.X-706";neg_log_likelihood="7732.597818";taxa="20190923.X-706";snp_count="564";
GUBBINS	291972	325443	33471	Recombinant	No Tet	node="Node_63->20190923.X-706";neg_log_likelihood="6195.892892";taxa="20190923.X-706";snp_count="545";
GUBBINS	807605	829667	22062	Recombinant	No Tet	node="Node_63->20190923.X-706";neg_log_likelihood="4648.925607";taxa="20190923.X-706";snp_count="455";
GUBBINS	739305	749486	10181	Recombinant	No Tet	node="Node_63->20190923.X-706";neg_log_likelihood="3439.351702";taxa="20190923.X-706";snp_count="261";
GUBBINS	628272	638652	10380	Recombinant	No Tet	node="Node_63->20190923.X-706";neg_log_likelihood="2783.878241";taxa="20190923.X-706";snp_count="156";
GUBBINS	265499	274194	8695	Recombinant	No Tet	node="Node_63->20190923.X-706";neg_log_likelihood="2317.988682";taxa="20190923.X-706";snp_count="128";
GUBBINS	919304	943215	23911	Recombinant	No Tet	node="Node_63->20190923.X-706";neg_log_likelihood="1914.794658";taxa="20190923.X-706";snp_count="165";
GUBBINS	1069355	1072777	3422	Recombinant	No Tet	node="Node_63->20190923.X-706";neg_log_likelihood="1406.948543";taxa="20190923.X-706";snp_count="66";
GUBBINS	1006398	1016345	9947	Recombinant	No Tet	node="Node_63->20190923.X-706";neg_log_likelihood="1196.728166";taxa="20190923.X-706";snp_count="75";
GUBBINS	982918	993070	10152	Recombinant	No Tet	node="Node_63->20190923.X-706";neg_log_likelihood="946.026434";taxa="20190923.X-706";snp_count="63";
GUBBINS	371299	376745	5446	Recombinant	No Tet	node="Node_63->20190923.X-706";neg_log_likelihood="751.796550";taxa="20190923.X-706";snp_count="29";
GUBBINS	660941	664782	3841	Recombinant	No Tet	node="Node_63->20190923.X-706";neg_log_likelihood="645.569314";taxa="20190923.X-706";snp_count="25";
GUBBINS	964262	974819	10557	Recombinant	No Tet	node="Node_63->20190923.X-706";neg_log_likelihood="551.683689";taxa="20190923.X-706";snp_count="32";
GUBBINS	883859	891511	7652	Recombinant	No Tet	node="Node_63->20190923.X-706";neg_log_likelihood="431.967195";taxa="20190923.X-706";snp_count="25";
GUBBINS	948609	953189	4580	Recombinant	No Tet	node="Node_63->20190923.X-706";neg_log_likelihood="337.533566";taxa="20190923.X-706";snp_count="18";
GUBBINS	567843	570211	2368	Recombinant	No Tet	node="Node_63->20190923.X-706";neg_log_likelihood="269.735584";taxa="20190923.X-706";snp_count="12";
GUBBINS	900260	906454	6194	Recombinant	No Tet	node="Node_63->20190923.X-706";neg_log_likelihood="220.348019";taxa="20190923.X-706";snp_count="14";
GUBBINS	58198	58203	5	Recombinant	No Tet	node="Node_63->20190923.X-706";neg_log_likelihood="153.903144";taxa="20190923.X-706";snp_count="6";
GUBBINS	1025848	1026677	829	Recombinant	No Tet	node="Node_63->20190923.X-706";neg_log_likelihood="133.486993";taxa="20190923.X-706";snp_count="9";
GUBBINS	186585	186595	10	Recombinant	No Tet	node="Node_63->20190923.X-706";neg_log_likelihood="93.744844";taxa="20190923.X-706";snp_count="5";
GUBBINS	943295	1040316	97021	Recombinant	No Tet	node="Node_63->20190923.X-1190";neg_log_likelihood="5181.218561";taxa="20190923.X-1190";snp_count="1398";
GUBBINS	923611	938369	14758	Recombinant	No Tet	node="Node_63->20190923.X-1190";neg_log_likelihood="1807.367265";taxa="20190923.X-1190";snp_count="190";
GUBBINS	875847	891511	15664	Recombinant	No Tet	node="Node_63->20190923.X-1190";neg_log_likelihood="1219.372091";taxa="20190923.X-1190";snp_count="138";
GUBBINS	211932	212562	630	Recombinant	No Tet	node="Node_63->20190923.X-1190";neg_log_likelihood="718.226316";taxa="20190923.X-1190";snp_count="67";
GUBBINS	181079	188175	7096	Recombinant	No Tet	node="Node_63->20190923.X-1190";neg_log_likelihood="475.139525";taxa="20190923.X-1190";snp_count="88";
GUBBINS	660641	665583	4942	Recombinant	No Tet	node="Node_63->20190923.X-1190";neg_log_likelihood="213.575449";taxa="20190923.X-1190";snp_count="35";
GUBBINS	57572	57593	21	Recombinant	No Tet	node="Node_63->20190923.X-1190";neg_log_likelihood="110.624234";taxa="20190923.X-1190";snp_count="4";
GUBBINS	938078	943473	5395	Recombinant	No Tet	node="Node_66->20190923.X-1219";neg_log_likelihood="655.665563";taxa="20190923.X-1219";snp_count="58";
GUBBINS	887907	906105	18198	Recombinant	No Tet	node="Node_66->20190923.X-1219";neg_log_likelihood="414.337862";taxa="20190923.X-1219";snp_count="76";
GUBBINS	921515	927938	6423	Recombinant	No Tet	node="Node_66->20190923.X-1219";neg_log_likelihood="159.839949";taxa="20190923.X-1219";snp_count="24";
GUBBINS	181490	182794	1304	Recombinant	No Tet	node="Node_66->20190923.X-1219";neg_log_likelihood="69.180709";taxa="20190923.X-1219";snp_count="9";
GUBBINS	865651	890715	25064	Recombinant	No Tet	node="Node_66->20190923.X-1152";neg_log_likelihood="1571.989309";taxa="20190923.X-1152";snp_count="380";
GUBBINS	402220	402286	66	Recombinant	No Tet	node="Node_66->20190923.X-1152";neg_log_likelihood="641.923685";taxa="20190923.X-1152";snp_count="25";
GUBBINS	938073	943439	5366	Recombinant	No Tet	node="Node_66->20190923.X-1152";neg_log_likelihood="548.504806";taxa="20190923.X-1152";snp_count="49";
GUBBINS	921654	927863	6209	Recombinant	No Tet	node="Node_66->20190923.X-1152";neg_log_likelihood="351.307926";taxa="20190923.X-1152";snp_count="47";
GUBBINS	895376	905601	10225	Recombinant	No Tet	node="Node_66->20190923.X-1152";neg_log_likelihood="155.165604";taxa="20190923.X-1152";snp_count="42";
GUBBINS	887907	905601	17694	Recombinant	No Tet	node="Node_68->20181011.X-569-1";neg_log_likelihood="577.844638";taxa="20181011.X-569-1";snp_count="56";
GUBBINS	921654	928425	6771	Recombinant	No Tet	node="Node_68->20181011.X-569-1";neg_log_likelihood="360.516229";taxa="20181011.X-569-1";snp_count="37";
GUBBINS	283919	283934	15	Recombinant	No Tet	node="Node_68->20181011.X-569-1";neg_log_likelihood="219.939207";taxa="20181011.X-569-1";snp_count="11";
GUBBINS	1088245	1095589	7344	Recombinant	No Tet	node="Node_68->20181011.X-569-1";neg_log_likelihood="178.902655";taxa="20181011.X-569-1";snp_count="22";
GUBBINS	938412	943295	4883	Recombinant	No Tet	node="Node_68->20181011.X-569-1";neg_log_likelihood="97.792972";taxa="20181011.X-569-1";snp_count="10";
GUBBINS	600883	612219	11336	Recombinant	No Tet	node="Node_68->20190923.X-1078";neg_log_likelihood="2720.448414";taxa="20190923.X-1078";snp_count="192";
GUBBINS	876671	905562	28891	Recombinant	No Tet	node="Node_68->20190923.X-1078";neg_log_likelihood="2091.285375";taxa="20190923.X-1078";snp_count="244";
GUBBINS	548580	560482	11902	Recombinant	No Tet	node="Node_68->20190923.X-1078";neg_log_likelihood="1262.016590";taxa="20190923.X-1078";snp_count="170";
GUBBINS	921515	940810	19295	Recombinant	No Tet	node="Node_68->20190923.X-1078";neg_log_likelihood="645.362138";taxa="20190923.X-1078";snp_count="162";
GUBBINS	402220	402286	66	Recombinant	No Tet	node="Node_68->20190923.X-1078";neg_log_likelihood="149.437848";taxa="20190923.X-1078";snp_count="25";
GUBBINS	183114	183118	4	Recombinant	No Tet	node="Node_68->20190923.X-1078";neg_log_likelihood="113.122539";taxa="20190923.X-1078";snp_count="4";
GUBBINS	943215	1029519	86304	Recombinant	No Tet	node="Node_67->20190923.X-1244";neg_log_likelihood="7411.482072";taxa="20190923.X-1244";snp_count="1715";
GUBBINS	141001	168474	27473	Recombinant	No Tet	node="Node_67->20190923.X-1244";neg_log_likelihood="3230.414099";taxa="20190923.X-1244";snp_count="545";
GUBBINS	787143	796378	9235	Recombinant	No Tet	node="Node_67->20190923.X-1244";neg_log_likelihood="1836.543168";taxa="20190923.X-1244";snp_count="191";
GUBBINS	921515	940088	18573	Recombinant	No Tet	node="Node_67->20190923.X-1244";neg_log_likelihood="1147.784741";taxa="20190923.X-1244";snp_count="228";
GUBBINS	886959	906105	19146	Recombinant	No Tet	node="Node_67->20190923.X-1244";neg_log_likelihood="494.686745";taxa="20190923.X-1244";snp_count="94";
GUBBINS	402206	402282	76	Recombinant	No Tet	node="Node_67->20190923.X-1244";neg_log_likelihood="169.814233";taxa="20190923.X-1244";snp_count="20";
GUBBINS	19619	24514	4895	Recombinant	No Tet	node="Node_67->20190923.X-1244";neg_log_likelihood="124.781225";taxa="20190923.X-1244";snp_count="15";
GUBBINS	186585	186595	10	Recombinant	No Tet	node="Node_67->20190923.X-1244";neg_log_likelihood="61.608229";taxa="20190923.X-1244";snp_count="5";
GUBBINS	938080	943427	5347	Recombinant	No Tet	node="Node_64->20181011.X-572-1";neg_log_likelihood="605.798581";taxa="20181011.X-572-1";snp_count="53";
GUBBINS	887907	905601	17694	Recombinant	No Tet	node="Node_64->20181011.X-572-1";neg_log_likelihood="411.930758";taxa="20181011.X-572-1";snp_count="54";
GUBBINS	911156	928425	17269	Recombinant	No Tet	node="Node_64->20181011.X-572-1";neg_log_likelihood="182.131557";taxa="20181011.X-572-1";snp_count="42";
GUBBINS	186585	186595	10	Recombinant	No Tet	node="Node_64->20181011.X-572-1";neg_log_likelihood="41.955749";taxa="20181011.X-572-1";snp_count="5";

## Sheet: S3_Gubbins_Field
Table S3. Size of recombinations in C. suis field strains using Gubbins alignment of all field strains
Alignment	Min	Max	Size	Group	Details
GUBBINS	410605	410841	236	Node	node="Node_2->Node_1";neg_log_likelihood="97.639612";taxa=" R28 R1";snp_count="14";
GUBBINS	194199	194288	89	Node	node="Node_2->Node_1";neg_log_likelihood="58.042087";taxa=" R28 R1";snp_count="5";
GUBBINS	526531	531195	4664	Node	node="Node_3->Node_2";neg_log_likelihood="8590.846494";taxa=" R16 R28 R1";snp_count="254";
GUBBINS	532618	535104	2486	Node	node="Node_3->Node_2";neg_log_likelihood="7930.041643";taxa=" R16 R28 R1";snp_count="204";
GUBBINS	219535	219963	428	Node	node="Node_3->Node_2";neg_log_likelihood="7430.271531";taxa=" R16 R28 R1";snp_count="115";
GUBBINS	408584	409744	1160	Node	node="Node_3->Node_2";neg_log_likelihood="7201.060939";taxa=" R16 R28 R1";snp_count="92";
GUBBINS	756516	759140	2624	Node	node="Node_3->Node_2";neg_log_likelihood="7015.418720";taxa=" R16 R28 R1";snp_count="79";
GUBBINS	584973	586558	1585	Node	node="Node_3->Node_2";neg_log_likelihood="6810.345585";taxa=" R16 R28 R1";snp_count="59";
GUBBINS	422429	424079	1650	Node	node="Node_3->Node_2";neg_log_likelihood="6661.289141";taxa=" R16 R28 R1";snp_count="50";
GUBBINS	139047	140945	1898	Node	node="Node_3->Node_2";neg_log_likelihood="6524.137841";taxa=" R16 R28 R1";snp_count="52";
GUBBINS	759833	761877	2044	Node	node="Node_3->Node_2";neg_log_likelihood="6383.714198";taxa=" R16 R28 R1";snp_count="51";
GUBBINS	420438	421080	642	Node	node="Node_3->Node_2";neg_log_likelihood="6247.164665";taxa=" R16 R28 R1";snp_count="32";
GUBBINS	1072869	1074386	1517	Node	node="Node_3->Node_2";neg_log_likelihood="6160.001223";taxa=" R16 R28 R1";snp_count="41";
GUBBINS	798584	802630	4046	Node	node="Node_3->Node_2";neg_log_likelihood="6047.111029";taxa=" R16 R28 R1";snp_count="58";
GUBBINS	201226	201261	35	Node	node="Node_3->Node_2";neg_log_likelihood="5886.230224";taxa=" R16 R28 R1";snp_count="14";
GUBBINS	793704	796066	2362	Node	node="Node_3->Node_2";neg_log_likelihood="5848.878149";taxa=" R16 R28 R1";snp_count="43";
GUBBINS	571769	575500	3731	Node	node="Node_3->Node_2";neg_log_likelihood="5728.149724";taxa=" R16 R28 R1";snp_count="51";
GUBBINS	587934	589019	1085	Node	node="Node_3->Node_2";neg_log_likelihood="5583.641972";taxa=" R16 R28 R1";snp_count="32";
GUBBINS	706543	710488	3945	Node	node="Node_3->Node_2";neg_log_likelihood="5491.902426";taxa=" R16 R28 R1";snp_count="53";
GUBBINS	411489	411854	365	Node	node="Node_3->Node_2";neg_log_likelihood="5343.985407";taxa=" R16 R28 R1";snp_count="22";
GUBBINS	1036484	1040606	4122	Node	node="Node_3->Node_2";neg_log_likelihood="5282.566510";taxa=" R16 R28 R1";snp_count="49";
GUBBINS	429086	432656	3570	Node	node="Node_3->Node_2";neg_log_likelihood="5143.338756";taxa=" R16 R28 R1";snp_count="44";
GUBBINS	741726	744251	2525	Node	node="Node_3->Node_2";neg_log_likelihood="5016.487770";taxa=" R16 R28 R1";snp_count="38";
GUBBINS	909372	909389	17	Node	node="Node_3->Node_2";neg_log_likelihood="4907.419491";taxa=" R16 R28 R1";snp_count="10";
GUBBINS	624351	626721	2370	Node	node="Node_3->Node_2";neg_log_likelihood="4879.291932";taxa=" R16 R28 R1";snp_count="36";
GUBBINS	462215	465186	2971	Node	node="Node_3->Node_2";neg_log_likelihood="4776.106588";taxa=" R16 R28 R1";snp_count="38";
GUBBINS	680657	682385	1728	Node	node="Node_3->Node_2";neg_log_likelihood="4668.608381";taxa=" R16 R28 R1";snp_count="28";
GUBBINS	790504	792458	1954	Node	node="Node_3->Node_2";neg_log_likelihood="4587.320818";taxa=" R16 R28 R1";snp_count="29";
GUBBINS	1093403	1095554	2151	Node	node="Node_3->Node_2";neg_log_likelihood="4502.568713";taxa=" R16 R28 R1";snp_count="30";
GUBBINS	400609	402242	1633	Node	node="Node_3->Node_2";neg_log_likelihood="4414.560487";taxa=" R16 R28 R1";snp_count="27";
GUBBINS	677219	678249	1030	Node	node="Node_3->Node_2";neg_log_likelihood="4335.411769";taxa=" R16 R28 R1";snp_count="23";
GUBBINS	424802	428312	3510	Node	node="Node_3->Node_2";neg_log_likelihood="4268.926146";taxa=" R16 R28 R1";snp_count="35";
GUBBINS	807516	808782	1266	Node	node="Node_3->Node_2";neg_log_likelihood="4165.830217";taxa=" R16 R28 R1";snp_count="23";
GUBBINS	568583	571061	2478	Node	node="Node_3->Node_2";neg_log_likelihood="4098.191353";taxa=" R16 R28 R1";snp_count="29";
GUBBINS	1048847	1051881	3034	Node	node="Node_3->Node_2";neg_log_likelihood="4010.171445";taxa=" R16 R28 R1";snp_count="33";
GUBBINS	576133	578935	2802	Node	node="Node_3->Node_2";neg_log_likelihood="3913.305885";taxa=" R16 R28 R1";snp_count="30";
GUBBINS	437949	441514	3565	Node	node="Node_3->Node_2";neg_log_likelihood="3822.223710";taxa=" R16 R28 R1";snp_count="34";
GUBBINS	445105	448408	3303	Node	node="Node_3->Node_2";neg_log_likelihood="3719.499928";taxa=" R16 R28 R1";snp_count="33";
GUBBINS	715387	719971	4584	Node	node="Node_3->Node_2";neg_log_likelihood="3621.023266";taxa=" R16 R28 R1";snp_count="36";
GUBBINS	433882	436455	2573	Node	node="Node_3->Node_2";neg_log_likelihood="3511.675076";taxa=" R16 R28 R1";snp_count="28";
GUBBINS	730200	735178	4978	Node	node="Node_3->Node_2";neg_log_likelihood="3422.208526";taxa=" R16 R28 R1";snp_count="41";
GUBBINS	580365	584262	3897	Node	node="Node_3->Node_2";neg_log_likelihood="3300.264334";taxa=" R16 R28 R1";snp_count="33";
GUBBINS	522069	526280	4211	Node	node="Node_3->Node_2";neg_log_likelihood="3196.509520";taxa=" R16 R28 R1";snp_count="36";
GUBBINS	145400	146652	1252	Node	node="Node_3->Node_2";neg_log_likelihood="3088.226715";taxa=" R16 R28 R1";snp_count="21";
GUBBINS	472833	475413	2580	Node	node="Node_3->Node_2";neg_log_likelihood="3025.487813";taxa=" R16 R28 R1";snp_count="25";
GUBBINS	548500	553341	4841	Node	node="Node_3->Node_2";neg_log_likelihood="2947.703696";taxa=" R16 R28 R1";snp_count="32";
GUBBINS	693134	694621	1487	Node	node="Node_3->Node_2";neg_log_likelihood="2849.089160";taxa=" R16 R28 R1";snp_count="19";
GUBBINS	745945	746874	929	Node	node="Node_3->Node_2";neg_log_likelihood="2790.120715";taxa=" R16 R28 R1";snp_count="16";
GUBBINS	1068294	1071965	3671	Node	node="Node_3->Node_2";neg_log_likelihood="2741.064872";taxa=" R16 R28 R1";snp_count="25";
GUBBINS	487751	490695	2944	Node	node="Node_3->Node_2";neg_log_likelihood="2661.728308";taxa=" R16 R28 R1";snp_count="23";
GUBBINS	723407	726101	2694	Node	node="Node_3->Node_2";neg_log_likelihood="2588.996041";taxa=" R16 R28 R1";snp_count="22";
GUBBINS	1053779	1061073	7294	Node	node="Node_3->Node_2";neg_log_likelihood="2509.367792";taxa=" R16 R28 R1";snp_count="44";
GUBBINS	995666	998489	2823	Node	node="Node_3->Node_2";neg_log_likelihood="2377.987903";taxa=" R16 R28 R1";snp_count="22";
GUBBINS	555639	558175	2536	Node	node="Node_3->Node_2";neg_log_likelihood="2307.312792";taxa=" R16 R28 R1";snp_count="21";
GUBBINS	1086867	1090735	3868	Node	node="Node_3->Node_2";neg_log_likelihood="2240.056733";taxa=" R16 R28 R1";snp_count="24";
GUBBINS	710821	714624	3803	Node	node="Node_3->Node_2";neg_log_likelihood="2161.753504";taxa=" R16 R28 R1";snp_count="24";
GUBBINS	802825	807079	4254	Node	node="Node_3->Node_2";neg_log_likelihood="2084.298857";taxa=" R16 R28 R1";snp_count="24";
GUBBINS	419090	419878	788	Node	node="Node_3->Node_2";neg_log_likelihood="2006.381250";taxa=" R16 R28 R1";snp_count="13";
GUBBINS	703520	706175	2655	Node	node="Node_3->Node_2";neg_log_likelihood="1964.097793";taxa=" R16 R28 R1";snp_count="19";
GUBBINS	449351	453527	4176	Node	node="Node_3->Node_2";neg_log_likelihood="1901.827482";taxa=" R16 R28 R1";snp_count="22";
GUBBINS	541866	546468	4602	Node	node="Node_3->Node_2";neg_log_likelihood="1829.376343";taxa=" R16 R28 R1";snp_count="22";
GUBBINS	1074536	1075490	954	Node	node="Node_3->Node_2";neg_log_likelihood="1756.948141";taxa=" R16 R28 R1";snp_count="12";
GUBBINS	228042	230366	2324	Node	node="Node_3->Node_2";neg_log_likelihood="1716.960132";taxa=" R16 R28 R1";snp_count="16";
GUBBINS	194313	195123	810	Node	node="Node_3->Node_2";neg_log_likelihood="1663.945694";taxa=" R16 R28 R1";snp_count="11";
GUBBINS	814545	815995	1450	Node	node="Node_3->Node_2";neg_log_likelihood="1627.210294";taxa=" R16 R28 R1";snp_count="13";
GUBBINS	796219	798477	2258	Node	node="Node_3->Node_2";neg_log_likelihood="1583.413100";taxa=" R16 R28 R1";snp_count="15";
GUBBINS	735773	741217	5444	Node	node="Node_3->Node_2";neg_log_likelihood="1533.212278";taxa=" R16 R28 R1";snp_count="20";
GUBBINS	502386	505675	3289	Node	node="Node_3->Node_2";neg_log_likelihood="1465.013257";taxa=" R16 R28 R1";snp_count="16";
GUBBINS	772847	776158	3311	Node	node="Node_3->Node_2";neg_log_likelihood="1409.986797";taxa=" R16 R28 R1";snp_count="16";
GUBBINS	683006	683981	975	Node	node="Node_3->Node_2";neg_log_likelihood="1355.882597";taxa=" R16 R28 R1";snp_count="10";
GUBBINS	1040687	1042072	1385	Node	node="Node_3->Node_2";neg_log_likelihood="1321.559498";taxa=" R16 R28 R1";snp_count="11";
GUBBINS	786509	787238	729	Node	node="Node_3->Node_2";neg_log_likelihood="1283.648679";taxa=" R16 R28 R1";snp_count="9";
GUBBINS	1047092	1048589	1497	Node	node="Node_3->Node_2";neg_log_likelihood="1252.556393";taxa=" R16 R28 R1";snp_count="11";
GUBBINS	479070	487217	8147	Node	node="Node_3->Node_2";neg_log_likelihood="1213.585404";taxa=" R16 R28 R1";snp_count="21";
GUBBINS	285113	287823	2710	Node	node="Node_3->Node_2";neg_log_likelihood="1140.019838";taxa=" R16 R28 R1";snp_count="13";
GUBBINS	531482	532459	977	Node	node="Node_3->Node_2";neg_log_likelihood="1094.682922";taxa=" R16 R28 R1";snp_count="9";
GUBBINS	618579	621989	3410	Node	node="Node_3->Node_2";neg_log_likelihood="1063.189598";taxa=" R16 R28 R1";snp_count="13";
GUBBINS	809084	812147	3063	Node	node="Node_3->Node_2";neg_log_likelihood="1017.181270";taxa=" R16 R28 R1";snp_count="12";
GUBBINS	1027696	1028716	1020	Node	node="Node_3->Node_2";neg_log_likelihood="974.743905";taxa=" R16 R28 R1";snp_count="8";
GUBBINS	441892	444880	2988	Node	node="Node_3->Node_2";neg_log_likelihood="946.200785";taxa=" R16 R28 R1";snp_count="11";
GUBBINS	1090822	1092801	1979	Node	node="Node_3->Node_2";neg_log_likelihood="906.999351";taxa=" R16 R28 R1";snp_count="9";
GUBBINS	817526	820961	3435	Node	node="Node_3->Node_2";neg_log_likelihood="875.146096";taxa=" R16 R28 R1";snp_count="10";
GUBBINS	278375	278385	10	Node	node="Node_3->Node_2";neg_log_likelihood="822.641866";taxa=" R16 R28 R1";snp_count="7";
GUBBINS	633768	634519	751	Node	node="Node_3->Node_2";neg_log_likelihood="809.917910";taxa=" R16 R28 R1";snp_count="8";
GUBBINS	727087	727834	747	Node	node="Node_3->Node_2";neg_log_likelihood="782.148505";taxa=" R16 R28 R1";snp_count="7";
GUBBINS	762667	762672	5	Node	node="Node_3->Node_2";neg_log_likelihood="746.504469";taxa=" R16 R28 R1";snp_count="5";
GUBBINS	455012	455630	618	Node	node="Node_3->Node_2";neg_log_likelihood="738.937917";taxa=" R16 R28 R1";snp_count="6";
GUBBINS	568149	568157	8	Node	node="Node_3->Node_2";neg_log_likelihood="711.838033";taxa=" R16 R28 R1";snp_count="4";
GUBBINS	161657	161723	66	Node	node="Node_3->Node_2";neg_log_likelihood="697.424909";taxa=" R16 R28 R1";snp_count="5";
GUBBINS	679837	679912	75	Node	node="Node_3->Node_2";neg_log_likelihood="682.668478";taxa=" R16 R28 R1";snp_count="4";
GUBBINS	402419	402797	378	Node	node="Node_3->Node_2";neg_log_likelihood="668.684131";taxa=" R16 R28 R1";snp_count="5";
GUBBINS	671177	671638	461	Node	node="Node_3->Node_2";neg_log_likelihood="650.278234";taxa=" R16 R28 R1";snp_count="5";
GUBBINS	744343	744473	130	Node	node="Node_3->Node_2";neg_log_likelihood="630.974098";taxa=" R16 R28 R1";snp_count="4";
GUBBINS	1008379	1008383	4	Node	node="Node_3->Node_2";neg_log_likelihood="612.849913";taxa=" R16 R28 R1";snp_count="3";
GUBBINS	741409	741445	36	Node	node="Node_3->Node_2";neg_log_likelihood="604.985068";taxa=" R16 R28 R1";snp_count="3";
GUBBINS	751662	751698	36	Node	node="Node_3->Node_2";neg_log_likelihood="593.585107";taxa=" R16 R28 R1";snp_count="3";
GUBBINS	955249	955251	2	Node	node="Node_3->Node_2";neg_log_likelihood="-nan";taxa=" R16 R28 R1";snp_count="3";
GUBBINS	192305	194149	1844	Node	node="Node_4->Node_3";neg_log_likelihood="6478.328521";taxa=" R22 R16 R28 R1";snp_count="142";
GUBBINS	403541	406974	3433	Node	node="Node_4->Node_3";neg_log_likelihood="6109.345840";taxa=" R22 R16 R28 R1";snp_count="119";
GUBBINS	216941	220026	3085	Node	node="Node_4->Node_3";neg_log_likelihood="5830.311076";taxa=" R22 R16 R28 R1";snp_count="111";
GUBBINS	138731	138991	260	Node	node="Node_4->Node_3";neg_log_likelihood="5582.632046";taxa=" R22 R16 R28 R1";snp_count="28";
GUBBINS	360018	361689	1671	Node	node="Node_4->Node_3";neg_log_likelihood="5514.897030";taxa=" R22 R16 R28 R1";snp_count="38";
GUBBINS	121222	124742	3520	Node	node="Node_4->Node_3";neg_log_likelihood="5410.154123";taxa=" R22 R16 R28 R1";snp_count="47";
GUBBINS	1106430	1108577	2147	Node	node="Node_4->Node_3";neg_log_likelihood="5282.011298";taxa=" R22 R16 R28 R1";snp_count="32";
GUBBINS	169544	172355	2811	Node	node="Node_4->Node_3";neg_log_likelihood="5190.702678";taxa=" R22 R16 R28 R1";snp_count="35";
GUBBINS	834526	835571	1045	Node	node="Node_4->Node_3";neg_log_likelihood="5093.136899";taxa=" R22 R16 R28 R1";snp_count="21";
GUBBINS	993951	994612	661	Node	node="Node_4->Node_3";neg_log_likelihood="5033.930717";taxa=" R22 R16 R28 R1";snp_count="17";
GUBBINS	755	1421	666	Node	node="Node_4->Node_3";neg_log_likelihood="4985.268363";taxa=" R22 R16 R28 R1";snp_count="17";
GUBBINS	1097703	1098384	681	Node	node="Node_4->Node_3";neg_log_likelihood="4937.496043";taxa=" R22 R16 R28 R1";snp_count="16";
GUBBINS	54213	54960	747	Node	node="Node_4->Node_3";neg_log_likelihood="4891.552988";taxa=" R22 R16 R28 R1";snp_count="16";
GUBBINS	840606	840619	13	Node	node="Node_4->Node_3";neg_log_likelihood="4845.291824";taxa=" R22 R16 R28 R1";snp_count="6";
GUBBINS	877139	878558	1419	Node	node="Node_4->Node_3";neg_log_likelihood="4829.853397";taxa=" R22 R16 R28 R1";snp_count="19";
GUBBINS	194938	195653	715	Node	node="Node_4->Node_3";neg_log_likelihood="4775.138070";taxa=" R22 R16 R28 R1";snp_count="14";
GUBBINS	1110640	1111403	763	Node	node="Node_4->Node_3";neg_log_likelihood="4735.047053";taxa=" R22 R16 R28 R1";snp_count="14";
GUBBINS	273087	274192	1105	Node	node="Node_4->Node_3";neg_log_likelihood="4694.327601";taxa=" R22 R16 R28 R1";snp_count="16";
GUBBINS	398163	398289	126	Node	node="Node_4->Node_3";neg_log_likelihood="4647.723430";taxa=" R22 R16 R28 R1";snp_count="8";
GUBBINS	80091	81272	1181	Node	node="Node_4->Node_3";neg_log_likelihood="4623.751707";taxa=" R22 R16 R28 R1";snp_count="17";
GUBBINS	99334	99960	626	Node	node="Node_4->Node_3";neg_log_likelihood="4575.819507";taxa=" R22 R16 R28 R1";snp_count="12";
GUBBINS	188096	189485	1389	Node	node="Node_4->Node_3";neg_log_likelihood="4541.625688";taxa=" R22 R16 R28 R1";snp_count="15";
GUBBINS	270122	270209	87	Node	node="Node_4->Node_3";neg_log_likelihood="4497.917350";taxa=" R22 R16 R28 R1";snp_count="6";
GUBBINS	327970	329223	1253	Node	node="Node_4->Node_3";neg_log_likelihood="4480.483214";taxa=" R22 R16 R28 R1";snp_count="14";
GUBBINS	50520	51612	1092	Node	node="Node_4->Node_3";neg_log_likelihood="4439.387257";taxa=" R22 R16 R28 R1";snp_count="13";
GUBBINS	984208	985528	1320	Node	node="Node_4->Node_3";neg_log_likelihood="4401.004877";taxa=" R22 R16 R28 R1";snp_count="14";
GUBBINS	349073	350500	1427	Node	node="Node_4->Node_3";neg_log_likelihood="4359.917818";taxa=" R22 R16 R28 R1";snp_count="14";
GUBBINS	880970	881796	826	Node	node="Node_4->Node_3";neg_log_likelihood="4318.611672";taxa=" R22 R16 R28 R1";snp_count="11";
GUBBINS	14568	15272	704	Node	node="Node_4->Node_3";neg_log_likelihood="4286.445230";taxa=" R22 R16 R28 R1";snp_count="10";
GUBBINS	136955	136966	11	Node	node="Node_4->Node_3";neg_log_likelihood="4255.089887";taxa=" R22 R16 R28 R1";snp_count="4";
GUBBINS	46041	46332	291	Node	node="Node_4->Node_3";neg_log_likelihood="4244.318347";taxa=" R22 R16 R28 R1";snp_count="8";
GUBBINS	822780	822788	8	Node	node="Node_4->Node_3";neg_log_likelihood="4219.100497";taxa=" R22 R16 R28 R1";snp_count="4";
GUBBINS	225790	225866	76	Node	node="Node_4->Node_3";neg_log_likelihood="4208.159612";taxa=" R22 R16 R28 R1";snp_count="6";
GUBBINS	215685	215771	86	Node	node="Node_4->Node_3";neg_log_likelihood="4190.899769";taxa=" R22 R16 R28 R1";snp_count="6";
GUBBINS	57825	57919	94	Node	node="Node_4->Node_3";neg_log_likelihood="4173.318142";taxa=" R22 R16 R28 R1";snp_count="6";
GUBBINS	282343	282350	7	Node	node="Node_4->Node_3";neg_log_likelihood="4150.945025";taxa=" R22 R16 R28 R1";snp_count="5";
GUBBINS	391434	391514	80	Node	node="Node_4->Node_3";neg_log_likelihood="4142.524570";taxa=" R22 R16 R28 R1";snp_count="5";
GUBBINS	211438	212813	1375	Node	node="Node_5->Node_4";neg_log_likelihood="13340.576839";taxa=" R27 R22 R16 R28 R1";snp_count="171";
GUBBINS	414753	415157	404	Node	node="Node_5->Node_4";neg_log_likelihood="12937.785992";taxa=" R27 R22 R16 R28 R1";snp_count="101";
GUBBINS	408565	410849	2284	Node	node="Node_5->Node_4";neg_log_likelihood="12784.569111";taxa=" R27 R22 R16 R28 R1";snp_count="115";
GUBBINS	834682	835524	842	Node	node="Node_5->Node_4";neg_log_likelihood="12509.865232";taxa=" R27 R22 R16 R28 R1";snp_count="88";
GUBBINS	532880	534934	2054	Node	node="Node_5->Node_4";neg_log_likelihood="12313.547535";taxa=" R27 R22 R16 R28 R1";snp_count="103";
GUBBINS	399787	400798	1011	Node	node="Node_5->Node_4";neg_log_likelihood="12080.991858";taxa=" R27 R22 R16 R28 R1";snp_count="66";
GUBBINS	215126	217071	1945	Node	node="Node_5->Node_4";neg_log_likelihood="11931.338902";taxa=" R27 R22 R16 R28 R1";snp_count="73";
GUBBINS	1101295	1102584	1289	Node	node="Node_5->Node_4";neg_log_likelihood="11752.264371";taxa=" R27 R22 R16 R28 R1";snp_count="62";
GUBBINS	535281	536953	1672	Node	node="Node_5->Node_4";neg_log_likelihood="11600.337684";taxa=" R27 R22 R16 R28 R1";snp_count="63";
GUBBINS	57693	59041	1348	Node	node="Node_5->Node_4";neg_log_likelihood="11445.107498";taxa=" R27 R22 R16 R28 R1";snp_count="61";
GUBBINS	54990	56584	1594	Node	node="Node_5->Node_4";neg_log_likelihood="11295.392732";taxa=" R27 R22 R16 R28 R1";snp_count="64";
GUBBINS	406627	407184	557	Node	node="Node_5->Node_4";neg_log_likelihood="11137.618815";taxa=" R27 R22 R16 R28 R1";snp_count="45";
GUBBINS	537222	537751	529	Node	node="Node_5->Node_4";neg_log_likelihood="11026.736929";taxa=" R27 R22 R16 R28 R1";snp_count="43";
GUBBINS	909333	909757	424	Node	node="Node_5->Node_4";neg_log_likelihood="10923.583573";taxa=" R27 R22 R16 R28 R1";snp_count="39";
GUBBINS	192938	194136	1198	Node	node="Node_5->Node_4";neg_log_likelihood="10829.140144";taxa=" R27 R22 R16 R28 R1";snp_count="52";
GUBBINS	155204	155514	310	Node	node="Node_5->Node_4";neg_log_likelihood="10704.404295";taxa=" R27 R22 R16 R28 R1";snp_count="31";
GUBBINS	416213	417841	1628	Node	node="Node_5->Node_4";neg_log_likelihood="10627.760472";taxa=" R27 R22 R16 R28 R1";snp_count="42";
GUBBINS	411553	412518	965	Node	node="Node_5->Node_4";neg_log_likelihood="10527.607561";taxa=" R27 R22 R16 R28 R1";snp_count="40";
GUBBINS	462684	462768	84	Node	node="Node_5->Node_4";neg_log_likelihood="10427.572025";taxa=" R27 R22 R16 R28 R1";snp_count="19";
GUBBINS	528635	530150	1515	Node	node="Node_5->Node_4";neg_log_likelihood="10383.017981";taxa=" R27 R22 R16 R28 R1";snp_count="44";
GUBBINS	526796	527607	811	Node	node="Node_5->Node_4";neg_log_likelihood="10274.488992";taxa=" R27 R22 R16 R28 R1";snp_count="32";
GUBBINS	210881	211027	146	Node	node="Node_5->Node_4";neg_log_likelihood="10194.892119";taxa=" R27 R22 R16 R28 R1";snp_count="18";
GUBBINS	402686	403061	375	Node	node="Node_5->Node_4";neg_log_likelihood="10152.256564";taxa=" R27 R22 R16 R28 R1";snp_count="22";
GUBBINS	201217	202255	1038	Node	node="Node_5->Node_4";neg_log_likelihood="10093.500975";taxa=" R27 R22 R16 R28 R1";snp_count="35";
GUBBINS	947272	947445	173	Node	node="Node_5->Node_4";neg_log_likelihood="10008.616968";taxa=" R27 R22 R16 R28 R1";snp_count="17";
GUBBINS	588331	588754	423	Node	node="Node_5->Node_4";neg_log_likelihood="9966.458101";taxa=" R27 R22 R16 R28 R1";snp_count="22";
GUBBINS	420705	421080	375	Node	node="Node_5->Node_4";neg_log_likelihood="9911.002254";taxa=" R27 R22 R16 R28 R1";snp_count="21";
GUBBINS	191914	192593	679	Node	node="Node_5->Node_4";neg_log_likelihood="9858.664235";taxa=" R27 R22 R16 R28 R1";snp_count="25";
GUBBINS	763735	764445	710	Node	node="Node_5->Node_4";neg_log_likelihood="9796.511460";taxa=" R27 R22 R16 R28 R1";snp_count="24";
GUBBINS	199308	199538	230	Node	node="Node_5->Node_4";neg_log_likelihood="9735.802474";taxa=" R27 R22 R16 R28 R1";snp_count="16";
GUBBINS	202735	203242	507	Node	node="Node_5->Node_4";neg_log_likelihood="9699.678644";taxa=" R27 R22 R16 R28 R1";snp_count="17";
GUBBINS	770873	771319	446	Node	node="Node_5->Node_4";neg_log_likelihood="9656.479076";taxa=" R27 R22 R16 R28 R1";snp_count="16";
GUBBINS	140342	140718	376	Node	node="Node_5->Node_4";neg_log_likelihood="9615.662817";taxa=" R27 R22 R16 R28 R1";snp_count="15";
GUBBINS	755528	755865	337	Node	node="Node_5->Node_4";neg_log_likelihood="9577.891644";taxa=" R27 R22 R16 R28 R1";snp_count="14";
GUBBINS	1098923	1099526	603	Node	node="Node_5->Node_4";neg_log_likelihood="9542.596491";taxa=" R27 R22 R16 R28 R1";snp_count="17";
GUBBINS	760228	760528	300	Node	node="Node_5->Node_4";neg_log_likelihood="9499.040084";taxa=" R27 R22 R16 R28 R1";snp_count="13";
GUBBINS	762681	762713	32	Node	node="Node_5->Node_4";neg_log_likelihood="9467.324363";taxa=" R27 R22 R16 R28 R1";snp_count="6";
GUBBINS	401053	401306	253	Node	node="Node_5->Node_4";neg_log_likelihood="9452.175873";taxa=" R27 R22 R16 R28 R1";snp_count="11";
GUBBINS	758571	758898	327	Node	node="Node_5->Node_4";neg_log_likelihood="9424.135287";taxa=" R27 R22 R16 R28 R1";snp_count="12";
GUBBINS	532276	532618	342	Node	node="Node_5->Node_4";neg_log_likelihood="9393.594243";taxa=" R27 R22 R16 R28 R1";snp_count="12";
GUBBINS	57004	57007	3	Node	node="Node_5->Node_4";neg_log_likelihood="9363.444851";taxa=" R27 R22 R16 R28 R1";snp_count="3";
GUBBINS	585239	585241	2	Node	node="Node_5->Node_4";neg_log_likelihood="-nan";taxa=" R27 R22 R16 R28 R1";snp_count="3";
GUBBINS	1098500	1098602	102	Node	node="Node_5->Node_4";neg_log_likelihood="9348.917259";taxa=" R27 R22 R16 R28 R1";snp_count="7";
GUBBINS	187236	187277	41	Node	node="Node_5->Node_4";neg_log_likelihood="9319.141999";taxa=" R27 R22 R16 R28 R1";snp_count="8";
GUBBINS	161708	161753	45	Node	node="Node_5->Node_4";neg_log_likelihood="9306.446343";taxa=" R27 R22 R16 R28 R1";snp_count="8";
GUBBINS	207717	207830	113	Node	node="Node_5->Node_4";neg_log_likelihood="9288.177798";taxa=" R27 R22 R16 R28 R1";snp_count="9";
GUBBINS	239666	239714	48	Node	node="Node_5->Node_4";neg_log_likelihood="9265.404582";taxa=" R27 R22 R16 R28 R1";snp_count="7";
GUBBINS	282383	282525	142	Node	node="Node_5->Node_4";neg_log_likelihood="9248.291857";taxa=" R27 R22 R16 R28 R1";snp_count="9";
GUBBINS	765180	765264	84	Node	node="Node_5->Node_4";neg_log_likelihood="9226.364870";taxa=" R27 R22 R16 R28 R1";snp_count="7";
GUBBINS	120799	123420	2621	Node	node="Node_8->Node_6";neg_log_likelihood="4958.270367";taxa=" 8-17a_ERR1760478 15-27b_ERR1760472";snp_count="135";
GUBBINS	1063093	1063119	26	Node	node="Node_8->Node_6";neg_log_likelihood="4688.668352";taxa=" 8-17a_ERR1760478 15-27b_ERR1760472";snp_count="16";
GUBBINS	192	1607	1415	Node	node="Node_8->Node_6";neg_log_likelihood="4646.532732";taxa=" 8-17a_ERR1760478 15-27b_ERR1760472";snp_count="38";
GUBBINS	201251	204635	3384	Node	node="Node_8->Node_6";neg_log_likelihood="4536.346203";taxa=" 8-17a_ERR1760478 15-27b_ERR1760472";snp_count="50";
GUBBINS	54854	59038	4184	Node	node="Node_8->Node_6";neg_log_likelihood="4395.796721";taxa=" 8-17a_ERR1760478 15-27b_ERR1760472";snp_count="46";
GUBBINS	1097701	1099239	1538	Node	node="Node_8->Node_6";neg_log_likelihood="4259.232198";taxa=" 8-17a_ERR1760478 15-27b_ERR1760472";snp_count="32";
GUBBINS	1093247	1095412	2165	Node	node="Node_8->Node_6";neg_log_likelihood="4168.810095";taxa=" 8-17a_ERR1760478 15-27b_ERR1760472";snp_count="32";
GUBBINS	834905	835321	416	Node	node="Node_8->Node_6";neg_log_likelihood="4075.065012";taxa=" 8-17a_ERR1760478 15-27b_ERR1760472";snp_count="18";
GUBBINS	215334	217367	2033	Node	node="Node_8->Node_6";neg_log_likelihood="4023.531004";taxa=" 8-17a_ERR1760478 15-27b_ERR1760472";snp_count="27";
GUBBINS	532852	535328	2476	Node	node="Node_8->Node_6";neg_log_likelihood="3947.678205";taxa=" 8-17a_ERR1760478 15-27b_ERR1760472";snp_count="24";
GUBBINS	206228	208634	2406	Node	node="Node_8->Node_6";neg_log_likelihood="3875.407389";taxa=" 8-17a_ERR1760478 15-27b_ERR1760472";snp_count="24";
GUBBINS	527205	528230	1025	Node	node="Node_8->Node_6";neg_log_likelihood="3804.008010";taxa=" 8-17a_ERR1760478 15-27b_ERR1760472";snp_count="16";
GUBBINS	163553	164343	790	Node	node="Node_8->Node_6";neg_log_likelihood="3758.184079";taxa=" 8-17a_ERR1760478 15-27b_ERR1760472";snp_count="13";
GUBBINS	1105963	1107116	1153	Node	node="Node_8->Node_6";neg_log_likelihood="3719.792008";taxa=" 8-17a_ERR1760478 15-27b_ERR1760472";snp_count="14";
GUBBINS	1101408	1102667	1259	Node	node="Node_8->Node_6";neg_log_likelihood="3677.654069";taxa=" 8-17a_ERR1760478 15-27b_ERR1760472";snp_count="14";
GUBBINS	986720	988798	2078	Node	node="Node_8->Node_6";neg_log_likelihood="3635.218305";taxa=" 8-17a_ERR1760478 15-27b_ERR1760472";snp_count="17";
GUBBINS	124323	125607	1284	Node	node="Node_8->Node_6";neg_log_likelihood="3583.153202";taxa=" 8-17a_ERR1760478 15-27b_ERR1760472";snp_count="14";
GUBBINS	198333	199455	1122	Node	node="Node_8->Node_6";neg_log_likelihood="3541.722111";taxa=" 8-17a_ERR1760478 15-27b_ERR1760472";snp_count="12";
GUBBINS	1110707	1110969	262	Node	node="Node_8->Node_6";neg_log_likelihood="3505.653791";taxa=" 8-17a_ERR1760478 15-27b_ERR1760472";snp_count="7";
GUBBINS	840588	840600	12	Node	node="Node_8->Node_6";neg_log_likelihood="3473.984480";taxa=" 8-17a_ERR1760478 15-27b_ERR1760472";snp_count="7";
GUBBINS	186044	186139	95	Node	node="Node_8->Node_6";neg_log_likelihood="3461.943675";taxa=" 8-17a_ERR1760478 15-27b_ERR1760472";snp_count="6";
GUBBINS	422232	422272	40	Node	node="Node_8->Node_6";neg_log_likelihood="3443.590227";taxa=" 8-17a_ERR1760478 15-27b_ERR1760472";snp_count="5";
GUBBINS	877352	877356	4	Node	node="Node_8->Node_6";neg_log_likelihood="3428.917065";taxa=" 8-17a_ERR1760478 15-27b_ERR1760472";snp_count="3";
GUBBINS	537680	537781	101	Node	node="Node_8->Node_6";neg_log_likelihood="3421.296626";taxa=" 8-17a_ERR1760478 15-27b_ERR1760472";snp_count="5";
GUBBINS	98039	98048	9	Node	node="Node_8->Node_6";neg_log_likelihood="3403.249230";taxa=" 8-17a_ERR1760478 15-27b_ERR1760472";snp_count="4";
GUBBINS	1012431	1012473	42	Node	node="Node_8->Node_7";neg_log_likelihood="6417.585895";taxa=" 5-27b_ERR1760483 1-28b_ERR1760481";snp_count="26";
GUBBINS	1072827	1072875	48	Node	node="Node_8->Node_7";neg_log_likelihood="6355.504146";taxa=" 5-27b_ERR1760483 1-28b_ERR1760481";snp_count="24";
GUBBINS	408587	409145	558	Node	node="Node_8->Node_7";neg_log_likelihood="6308.214009";taxa=" 5-27b_ERR1760483 1-28b_ERR1760481";snp_count="22";
GUBBINS	219052	219965	913	Node	node="Node_8->Node_7";neg_log_likelihood="6255.798214";taxa=" 5-27b_ERR1760483 1-28b_ERR1760481";snp_count="29";
GUBBINS	215049	216118	1069	Node	node="Node_8->Node_7";neg_log_likelihood="6178.032275";taxa=" 5-27b_ERR1760483 1-28b_ERR1760481";snp_count="28";
GUBBINS	588097	589252	1155	Node	node="Node_8->Node_7";neg_log_likelihood="6102.518938";taxa=" 5-27b_ERR1760483 1-28b_ERR1760481";snp_count="27";
GUBBINS	534860	536163	1303	Node	node="Node_8->Node_7";neg_log_likelihood="6031.229640";taxa=" 5-27b_ERR1760483 1-28b_ERR1760481";snp_count="21";
GUBBINS	57602	58956	1354	Node	node="Node_8->Node_7";neg_log_likelihood="5973.343820";taxa=" 5-27b_ERR1760483 1-28b_ERR1760481";snp_count="23";
GUBBINS	410352	411581	1229	Node	node="Node_8->Node_7";neg_log_likelihood="5909.510075";taxa=" 5-27b_ERR1760483 1-28b_ERR1760481";snp_count="21";
GUBBINS	360751	361015	264	Node	node="Node_8->Node_7";neg_log_likelihood="5850.596322";taxa=" 5-27b_ERR1760483 1-28b_ERR1760481";snp_count="13";
GUBBINS	760206	760941	735	Node	node="Node_8->Node_7";neg_log_likelihood="5814.274354";taxa=" 5-27b_ERR1760483 1-28b_ERR1760481";snp_count="18";
GUBBINS	1099867	1101455	1588	Node	node="Node_8->Node_7";neg_log_likelihood="5764.429695";taxa=" 5-27b_ERR1760483 1-28b_ERR1760481";snp_count="23";
GUBBINS	755965	758354	2389	Node	node="Node_8->Node_7";neg_log_likelihood="5700.311204";taxa=" 5-27b_ERR1760483 1-28b_ERR1760481";snp_count="26";
GUBBINS	614720	615027	307	Node	node="Node_8->Node_7";neg_log_likelihood="5626.121816";taxa=" 5-27b_ERR1760483 1-28b_ERR1760481";snp_count="12";
GUBBINS	764331	764874	543	Node	node="Node_8->Node_7";neg_log_likelihood="5592.997593";taxa=" 5-27b_ERR1760483 1-28b_ERR1760481";snp_count="14";
GUBBINS	536829	537991	1162	Node	node="Node_8->Node_7";neg_log_likelihood="5553.548931";taxa=" 5-27b_ERR1760483 1-28b_ERR1760481";snp_count="18";
GUBBINS	195285	195414	129	Node	node="Node_8->Node_7";neg_log_likelihood="5502.416508";taxa=" 5-27b_ERR1760483 1-28b_ERR1760481";snp_count="9";
GUBBINS	102564	103137	573	Node	node="Node_8->Node_7";neg_log_likelihood="5477.104831";taxa=" 5-27b_ERR1760483 1-28b_ERR1760481";snp_count="14";
GUBBINS	123618	124541	923	Node	node="Node_8->Node_7";neg_log_likelihood="5439.021859";taxa=" 5-27b_ERR1760483 1-28b_ERR1760481";snp_count="15";
GUBBINS	527305	527546	241	Node	node="Node_8->Node_7";neg_log_likelihood="5396.569920";taxa=" 5-27b_ERR1760483 1-28b_ERR1760481";snp_count="9";
GUBBINS	532953	533734	781	Node	node="Node_8->Node_7";neg_log_likelihood="5371.542952";taxa=" 5-27b_ERR1760483 1-28b_ERR1760481";snp_count="13";
GUBBINS	421551	422214	663	Node	node="Node_8->Node_7";neg_log_likelihood="5334.907955";taxa=" 5-27b_ERR1760483 1-28b_ERR1760481";snp_count="12";
GUBBINS	1103687	1104401	714	Node	node="Node_8->Node_7";neg_log_likelihood="5300.734741";taxa=" 5-27b_ERR1760483 1-28b_ERR1760481";snp_count="12";
GUBBINS	191450	192074	624	Node	node="Node_8->Node_7";neg_log_likelihood="5266.899905";taxa=" 5-27b_ERR1760483 1-28b_ERR1760481";snp_count="11";
GUBBINS	348601	349605	1004	Node	node="Node_8->Node_7";neg_log_likelihood="5235.751281";taxa=" 5-27b_ERR1760483 1-28b_ERR1760481";snp_count="13";
GUBBINS	1093243	1093917	674	Node	node="Node_8->Node_7";neg_log_likelihood="5198.391624";taxa=" 5-27b_ERR1760483 1-28b_ERR1760481";snp_count="11";
GUBBINS	55497	56122	625	Node	node="Node_8->Node_7";neg_log_likelihood="5167.130114";taxa=" 5-27b_ERR1760483 1-28b_ERR1760481";snp_count="10";
GUBBINS	40452	40725	273	Node	node="Node_8->Node_7";neg_log_likelihood="5137.917966";taxa=" 5-27b_ERR1760483 1-28b_ERR1760481";snp_count="8";
GUBBINS	920525	923287	2762	Node	node="Node_8->Node_7";neg_log_likelihood="5107.319094";taxa=" 5-27b_ERR1760483 1-28b_ERR1760481";snp_count="7";
GUBBINS	755834	755869	35	Node	node="Node_8->Node_7";neg_log_likelihood="5092.451331";taxa=" 5-27b_ERR1760483 1-28b_ERR1760481";snp_count="6";
GUBBINS	707082	707165	83	Node	node="Node_8->Node_7";neg_log_likelihood="5077.732774";taxa=" 5-27b_ERR1760483 1-28b_ERR1760481";snp_count="6";
GUBBINS	411588	411676	88	Node	node="Node_8->Node_7";neg_log_likelihood="5060.707744";taxa=" 5-27b_ERR1760483 1-28b_ERR1760481";snp_count="6";
GUBBINS	900486	900491	5	Node	node="Node_8->Node_7";neg_log_likelihood="5044.177749";taxa=" 5-27b_ERR1760483 1-28b_ERR1760481";snp_count="3";
GUBBINS	947403	947517	114	Node	node="Node_8->Node_7";neg_log_likelihood="5035.702251";taxa=" 5-27b_ERR1760483 1-28b_ERR1760481";snp_count="6";
GUBBINS	207608	207617	9	Node	node="Node_8->Node_7";neg_log_likelihood="5016.850732";taxa=" 5-27b_ERR1760483 1-28b_ERR1760481";snp_count="4";
GUBBINS	1486	1491	5	Node	node="Node_8->Node_7";neg_log_likelihood="5007.075510";taxa=" 5-27b_ERR1760483 1-28b_ERR1760481";snp_count="3";
GUBBINS	139679	139738	59	Node	node="Node_8->Node_7";neg_log_likelihood="4998.760998";taxa=" 5-27b_ERR1760483 1-28b_ERR1760481";snp_count="5";
GUBBINS	421914	422126	212	Node	node="Node_13->Node_11";neg_log_likelihood="2963.832989";taxa=" 11-17b_ERR1760476 11-17a_ERR1760477 30-22b_ERR1760473 22-22b_ERR1760474";snp_count="24";
GUBBINS	532961	538107	5146	Node	node="Node_13->Node_11";neg_log_likelihood="2899.014268";taxa=" 11-17b_ERR1760476 11-17a_ERR1760477 30-22b_ERR1760473 22-22b_ERR1760474";snp_count="46";
GUBBINS	529279	529860	581	Node	node="Node_13->Node_11";neg_log_likelihood="2756.234760";taxa=" 11-17b_ERR1760476 11-17a_ERR1760477 30-22b_ERR1760473 22-22b_ERR1760474";snp_count="22";
GUBBINS	281622	281802	180	Node	node="Node_13->Node_11";neg_log_likelihood="2696.838658";taxa=" 11-17b_ERR1760476 11-17a_ERR1760477 30-22b_ERR1760473 22-22b_ERR1760474";snp_count="12";
GUBBINS	401140	401308	168	Node	node="Node_13->Node_11";neg_log_likelihood="2660.383971";taxa=" 11-17b_ERR1760476 11-17a_ERR1760477 30-22b_ERR1760473 22-22b_ERR1760474";snp_count="11";
GUBBINS	360691	360799	108	Node	node="Node_13->Node_11";neg_log_likelihood="2629.570803";taxa=" 11-17b_ERR1760476 11-17a_ERR1760477 30-22b_ERR1760473 22-22b_ERR1760474";snp_count="8";
GUBBINS	54547	55381	834	Node	node="Node_13->Node_11";neg_log_likelihood="2606.010025";taxa=" 11-17b_ERR1760476 11-17a_ERR1760477 30-22b_ERR1760473 22-22b_ERR1760474";snp_count="12";
GUBBINS	1101868	1102584	716	Node	node="Node_13->Node_11";neg_log_likelihood="2568.159074";taxa=" 11-17b_ERR1760476 11-17a_ERR1760477 30-22b_ERR1760473 22-22b_ERR1760474";snp_count="11";
GUBBINS	763177	764445	1268	Node	node="Node_13->Node_11";neg_log_likelihood="2533.030320";taxa=" 11-17b_ERR1760476 11-17a_ERR1760477 30-22b_ERR1760473 22-22b_ERR1760474";snp_count="13";
GUBBINS	163781	164950	1169	Node	node="Node_13->Node_11";neg_log_likelihood="2491.904324";taxa=" 11-17b_ERR1760476 11-17a_ERR1760477 30-22b_ERR1760473 22-22b_ERR1760474";snp_count="12";
GUBBINS	168182	170685	2503	Node	node="Node_13->Node_11";neg_log_likelihood="2453.816111";taxa=" 11-17b_ERR1760476 11-17a_ERR1760477 30-22b_ERR1760473 22-22b_ERR1760474";snp_count="15";
GUBBINS	835179	836253	1074	Node	node="Node_13->Node_11";neg_log_likelihood="2406.018999";taxa=" 11-17b_ERR1760476 11-17a_ERR1760477 30-22b_ERR1760473 22-22b_ERR1760474";snp_count="10";
GUBBINS	978619	979930	1311	Node	node="Node_13->Node_11";neg_log_likelihood="2374.409811";taxa=" 11-17b_ERR1760476 11-17a_ERR1760477 30-22b_ERR1760473 22-22b_ERR1760474";snp_count="10";
GUBBINS	626733	629144	2411	Node	node="Node_13->Node_11";neg_log_likelihood="2342.321585";taxa=" 11-17b_ERR1760476 11-17a_ERR1760477 30-22b_ERR1760473 22-22b_ERR1760474";snp_count="12";
GUBBINS	217174	217232	58	Node	node="Node_13->Node_11";neg_log_likelihood="2298.420557";taxa=" 11-17b_ERR1760476 11-17a_ERR1760477 30-22b_ERR1760473 22-22b_ERR1760474";snp_count="6";
GUBBINS	755998	756018	20	Node	node="Node_13->Node_11";neg_log_likelihood="2281.413066";taxa=" 11-17b_ERR1760476 11-17a_ERR1760477 30-22b_ERR1760473 22-22b_ERR1760474";snp_count="4";
GUBBINS	1015995	1016148	153	Node	node="Node_13->Node_11";neg_log_likelihood="2270.363462";taxa=" 11-17b_ERR1760476 11-17a_ERR1760477 30-22b_ERR1760473 22-22b_ERR1760474";snp_count="5";
GUBBINS	1078412	1078453	41	Node	node="Node_13->Node_11";neg_log_likelihood="2253.485353";taxa=" 11-17b_ERR1760476 11-17a_ERR1760477 30-22b_ERR1760473 22-22b_ERR1760474";snp_count="4";
GUBBINS	333061	333095	34	Node	node="Node_13->Node_11";neg_log_likelihood="2240.125416";taxa=" 11-17b_ERR1760476 11-17a_ERR1760477 30-22b_ERR1760473 22-22b_ERR1760474";snp_count="4";
GUBBINS	201516	204085	2569	Node	node="Node_13->Node_12";neg_log_likelihood="7383.821097";taxa=" 4-29b_ERR1760213 8-29b_ERR1760480";snp_count="110";
GUBBINS	215334	216688	1354	Node	node="Node_13->Node_12";neg_log_likelihood="7158.784716";taxa=" 4-29b_ERR1760213 8-29b_ERR1760480";snp_count="37";
GUBBINS	535842	535952	110	Node	node="Node_13->Node_12";neg_log_likelihood="7066.189964";taxa=" 4-29b_ERR1760213 8-29b_ERR1760480";snp_count="14";
GUBBINS	194609	195372	763	Node	node="Node_13->Node_12";neg_log_likelihood="7032.008595";taxa=" 4-29b_ERR1760213 8-29b_ERR1760480";snp_count="22";
GUBBINS	55910	56444	534	Node	node="Node_13->Node_12";neg_log_likelihood="6972.347224";taxa=" 4-29b_ERR1760213 8-29b_ERR1760480";snp_count="19";
GUBBINS	755522	755974	452	Node	node="Node_13->Node_12";neg_log_likelihood="6922.406327";taxa=" 4-29b_ERR1760213 8-29b_ERR1760480";snp_count="17";
GUBBINS	277222	277575	353	Node	node="Node_13->Node_12";neg_log_likelihood="6879.734552";taxa=" 4-29b_ERR1760213 8-29b_ERR1760480";snp_count="13";
GUBBINS	947396	947578	182	Node	node="Node_13->Node_12";neg_log_likelihood="6844.838121";taxa=" 4-29b_ERR1760213 8-29b_ERR1760480";snp_count="10";
GUBBINS	182276	182847	571	Node	node="Node_13->Node_12";neg_log_likelihood="6818.517454";taxa=" 4-29b_ERR1760213 8-29b_ERR1760480";snp_count="14";
GUBBINS	254144	254149	5	Node	node="Node_13->Node_12";neg_log_likelihood="6780.336993";taxa=" 4-29b_ERR1760213 8-29b_ERR1760480";snp_count="4";
GUBBINS	280144	281189	1045	Node	node="Node_13->Node_12";neg_log_likelihood="6770.055559";taxa=" 4-29b_ERR1760213 8-29b_ERR1760480";snp_count="17";
GUBBINS	529036	529523	487	Node	node="Node_13->Node_12";neg_log_likelihood="6723.838248";taxa=" 4-29b_ERR1760213 8-29b_ERR1760480";snp_count="12";
GUBBINS	290442	291187	745	Node	node="Node_13->Node_12";neg_log_likelihood="6691.017594";taxa=" 4-29b_ERR1760213 8-29b_ERR1760480";snp_count="14";
GUBBINS	532915	533253	338	Node	node="Node_13->Node_12";neg_log_likelihood="6652.849573";taxa=" 4-29b_ERR1760213 8-29b_ERR1760480";snp_count="10";
GUBBINS	306342	306804	462	Node	node="Node_13->Node_12";neg_log_likelihood="6625.689179";taxa=" 4-29b_ERR1760213 8-29b_ERR1760480";snp_count="11";
GUBBINS	223022	223205	183	Node	node="Node_13->Node_12";neg_log_likelihood="6595.532142";taxa=" 4-29b_ERR1760213 8-29b_ERR1760480";snp_count="8";
GUBBINS	585862	586058	196	Node	node="Node_13->Node_12";neg_log_likelihood="6573.857220";taxa=" 4-29b_ERR1760213 8-29b_ERR1760480";snp_count="8";
GUBBINS	396155	396538	383	Node	node="Node_13->Node_12";neg_log_likelihood="6551.930365";taxa=" 4-29b_ERR1760213 8-29b_ERR1760480";snp_count="10";
GUBBINS	392867	393414	547	Node	node="Node_13->Node_12";neg_log_likelihood="6524.774513";taxa=" 4-29b_ERR1760213 8-29b_ERR1760480";snp_count="11";
GUBBINS	25129	25139	10	Node	node="Node_13->Node_12";neg_log_likelihood="6481.772828";taxa=" 4-29b_ERR1760213 8-29b_ERR1760480";snp_count="8";
GUBBINS	1067628	1067649	21	Node	node="Node_13->Node_12";neg_log_likelihood="6463.827750";taxa=" 4-29b_ERR1760213 8-29b_ERR1760480";snp_count="8";
GUBBINS	768962	769066	104	Node	node="Node_13->Node_12";neg_log_likelihood="6449.662741";taxa=" 4-29b_ERR1760213 8-29b_ERR1760480";snp_count="7";
GUBBINS	139654	139769	115	Node	node="Node_13->Node_12";neg_log_likelihood="6430.837172";taxa=" 4-29b_ERR1760213 8-29b_ERR1760480";snp_count="7";
GUBBINS	1072826	1072871	45	Node	node="Node_13->Node_12";neg_log_likelihood="6410.632381";taxa=" 4-29b_ERR1760213 8-29b_ERR1760480";snp_count="6";
GUBBINS	537427	537478	51	Node	node="Node_13->Node_12";neg_log_likelihood="6394.892816";taxa=" 4-29b_ERR1760213 8-29b_ERR1760480";snp_count="5";
GUBBINS	526915	526978	63	Node	node="Node_13->Node_12";neg_log_likelihood="6381.426443";taxa=" 4-29b_ERR1760213 8-29b_ERR1760480";snp_count="6";
GUBBINS	208616	208664	48	Node	node="Node_13->Node_12";neg_log_likelihood="6366.074901";taxa=" 4-29b_ERR1760213 8-29b_ERR1760480";snp_count="5";
GUBBINS	1098457	1102503	4046	Node	node="Node_14->Node_8";neg_log_likelihood="2044.517049";taxa=" 8-17a_ERR1760478 15-27b_ERR1760472 5-27b_ERR1760483 1-28b_ERR1760481";snp_count="60";
GUBBINS	526792	535377	8585	Node	node="Node_14->Node_8";neg_log_likelihood="1865.432148";taxa=" 8-17a_ERR1760478 15-27b_ERR1760472 5-27b_ERR1760483 1-28b_ERR1760481";snp_count="56";
GUBBINS	218964	219385	421	Node	node="Node_14->Node_8";neg_log_likelihood="1704.109843";taxa=" 8-17a_ERR1760478 15-27b_ERR1760472 5-27b_ERR1760483 1-28b_ERR1760481";snp_count="11";
GUBBINS	758618	758839	221	Node	node="Node_14->Node_8";neg_log_likelihood="1667.671900";taxa=" 8-17a_ERR1760478 15-27b_ERR1760472 5-27b_ERR1760483 1-28b_ERR1760481";snp_count="9";
GUBBINS	181770	184769	2999	Node	node="Node_14->Node_8";neg_log_likelihood="1638.160330";taxa=" 8-17a_ERR1760478 15-27b_ERR1760472 5-27b_ERR1760483 1-28b_ERR1760481";snp_count="17";
GUBBINS	54931	58525	3594	Node	node="Node_14->Node_8";neg_log_likelihood="1583.798261";taxa=" 8-17a_ERR1760478 15-27b_ERR1760472 5-27b_ERR1760483 1-28b_ERR1760481";snp_count="14";
GUBBINS	445912	446296	384	Node	node="Node_14->Node_8";neg_log_likelihood="1533.545413";taxa=" 8-17a_ERR1760478 15-27b_ERR1760472 5-27b_ERR1760483 1-28b_ERR1760481";snp_count="8";
GUBBINS	1098009	1104760	6751	Node	node="Node_14->Node_13";neg_log_likelihood="2246.935348";taxa=" 11-17b_ERR1760476 11-17a_ERR1760477 30-22b_ERR1760473 22-22b_ERR1760474 4-29b_ERR1760213 8-29b_ERR1760480";snp_count="67";
GUBBINS	532457	535437	2980	Node	node="Node_14->Node_13";neg_log_likelihood="2067.981823";taxa=" 11-17b_ERR1760476 11-17a_ERR1760477 30-22b_ERR1760473 22-22b_ERR1760474 4-29b_ERR1760213 8-29b_ERR1760480";snp_count="21";
GUBBINS	193269	194635	1366	Node	node="Node_14->Node_13";neg_log_likelihood="1998.466632";taxa=" 11-17b_ERR1760476 11-17a_ERR1760477 30-22b_ERR1760473 22-22b_ERR1760474 4-29b_ERR1760213 8-29b_ERR1760480";snp_count="16";
GUBBINS	200561	204946	4385	Node	node="Node_14->Node_13";neg_log_likelihood="1948.746479";taxa=" 11-17b_ERR1760476 11-17a_ERR1760477 30-22b_ERR1760473 22-22b_ERR1760474 4-29b_ERR1760213 8-29b_ERR1760480";snp_count="20";
GUBBINS	182070	184714	2644	Node	node="Node_14->Node_13";neg_log_likelihood="1881.471238";taxa=" 11-17b_ERR1760476 11-17a_ERR1760477 30-22b_ERR1760473 22-22b_ERR1760474 4-29b_ERR1760213 8-29b_ERR1760480";snp_count="16";
GUBBINS	613441	616066	2625	Node	node="Node_14->Node_13";neg_log_likelihood="1828.532026";taxa=" 11-17b_ERR1760476 11-17a_ERR1760477 30-22b_ERR1760473 22-22b_ERR1760474 4-29b_ERR1760213 8-29b_ERR1760480";snp_count="15";
GUBBINS	406973	411517	4544	Node	node="Node_14->Node_13";neg_log_likelihood="1777.964125";taxa=" 11-17b_ERR1760476 11-17a_ERR1760477 30-22b_ERR1760473 22-22b_ERR1760474 4-29b_ERR1760213 8-29b_ERR1760480";snp_count="17";
GUBBINS	527305	529759	2454	Node	node="Node_14->Node_13";neg_log_likelihood="1719.889421";taxa=" 11-17b_ERR1760476 11-17a_ERR1760477 30-22b_ERR1760473 22-22b_ERR1760474 4-29b_ERR1760213 8-29b_ERR1760480";snp_count="14";
GUBBINS	914887	914911	24	Node	node="Node_14->Node_13";neg_log_likelihood="1665.151359";taxa=" 11-17b_ERR1760476 11-17a_ERR1760477 30-22b_ERR1760473 22-22b_ERR1760474 4-29b_ERR1760213 8-29b_ERR1760480";snp_count="7";
GUBBINS	216055	216061	6	Node	node="Node_14->Node_13";neg_log_likelihood="1646.922316";taxa=" 11-17b_ERR1760476 11-17a_ERR1760477 30-22b_ERR1760473 22-22b_ERR1760474 4-29b_ERR1760213 8-29b_ERR1760480";snp_count="4";
GUBBINS	421919	422088	169	Node	node="Node_14->Node_13";neg_log_likelihood="1634.060674";taxa=" 11-17b_ERR1760476 11-17a_ERR1760477 30-22b_ERR1760473 22-22b_ERR1760474 4-29b_ERR1760213 8-29b_ERR1760480";snp_count="7";
GUBBINS	390553	390653	100	Node	node="Node_14->Node_13";neg_log_likelihood="1610.527465";taxa=" 11-17b_ERR1760476 11-17a_ERR1760477 30-22b_ERR1760473 22-22b_ERR1760474 4-29b_ERR1760213 8-29b_ERR1760480";snp_count="6";
GUBBINS	835284	835488	204	Node	node="Node_14->Node_13";neg_log_likelihood="1590.190911";taxa=" 11-17b_ERR1760476 11-17a_ERR1760477 30-22b_ERR1760473 22-22b_ERR1760474 4-29b_ERR1760213 8-29b_ERR1760480";snp_count="7";
GUBBINS	163710	164026	316	Node	node="Node_14->Node_13";neg_log_likelihood="1567.529030";taxa=" 11-17b_ERR1760476 11-17a_ERR1760477 30-22b_ERR1760473 22-22b_ERR1760474 4-29b_ERR1760213 8-29b_ERR1760480";snp_count="7";
GUBBINS	755188	756379	1191	Node	node="Node_14->Node_13";neg_log_likelihood="1544.835927";taxa=" 11-17b_ERR1760476 11-17a_ERR1760477 30-22b_ERR1760473 22-22b_ERR1760474 4-29b_ERR1760213 8-29b_ERR1760480";snp_count="9";
GUBBINS	55527	55543	16	Node	node="Node_14->Node_13";neg_log_likelihood="1514.182688";taxa=" 11-17b_ERR1760476 11-17a_ERR1760477 30-22b_ERR1760473 22-22b_ERR1760474 4-29b_ERR1760213 8-29b_ERR1760480";snp_count="3";
GUBBINS	665453	665459	6	Node	node="Node_14->Node_13";neg_log_likelihood="1499.413093";taxa=" 11-17b_ERR1760476 11-17a_ERR1760477 30-22b_ERR1760473 22-22b_ERR1760474 4-29b_ERR1760213 8-29b_ERR1760480";snp_count="4";
GUBBINS	408587	411802	3215	Node	node="Node_20->Node_19";neg_log_likelihood="3078.744558";taxa=" 8-17a_ERR1760478 15-27b_ERR1760472 5-27b_ERR1760483 1-28b_ERR1760481 11-17b_ERR1760476 11-17a_ERR1760477 30-22b_ERR1760473 22-22b_ERR1760474 4-29b_ERR1760213 8-29b_ERR1760480 9-25a_ERR1760488 1-25a_ERR1760492 3-25a_ERR1760490 3-25b_ERR1760489 1-25b_ERR1760491";snp_count="28";
GUBBINS	137317	140175	2858	Node	node="Node_20->Node_19";neg_log_likelihood="2997.085815";taxa=" 8-17a_ERR1760478 15-27b_ERR1760472 5-27b_ERR1760483 1-28b_ERR1760481 11-17b_ERR1760476 11-17a_ERR1760477 30-22b_ERR1760473 22-22b_ERR1760474 4-29b_ERR1760213 8-29b_ERR1760480 9-25a_ERR1760488 1-25a_ERR1760492 3-25a_ERR1760490 3-25b_ERR1760489 1-25b_ERR1760491";snp_count="22";
GUBBINS	834707	835664	957	Node	node="Node_20->Node_19";neg_log_likelihood="2931.177124";taxa=" 8-17a_ERR1760478 15-27b_ERR1760472 5-27b_ERR1760483 1-28b_ERR1760481 11-17b_ERR1760476 11-17a_ERR1760477 30-22b_ERR1760473 22-22b_ERR1760474 4-29b_ERR1760213 8-29b_ERR1760480 9-25a_ERR1760488 1-25a_ERR1760492 3-25a_ERR1760490 3-25b_ERR1760489 1-25b_ERR1760491";snp_count="12";
GUBBINS	877264	878523	1259	Node	node="Node_20->Node_19";neg_log_likelihood="2895.854724";taxa=" 8-17a_ERR1760478 15-27b_ERR1760472 5-27b_ERR1760483 1-28b_ERR1760481 11-17b_ERR1760476 11-17a_ERR1760477 30-22b_ERR1760473 22-22b_ERR1760474 4-29b_ERR1760213 8-29b_ERR1760480 9-25a_ERR1760488 1-25a_ERR1760492 3-25a_ERR1760490 3-25b_ERR1760489 1-25b_ERR1760491";snp_count="11";
GUBBINS	184674	187023	2349	Node	node="Node_20->Node_19";neg_log_likelihood="2860.853139";taxa=" 8-17a_ERR1760478 15-27b_ERR1760472 5-27b_ERR1760483 1-28b_ERR1760481 11-17b_ERR1760476 11-17a_ERR1760477 30-22b_ERR1760473 22-22b_ERR1760474 4-29b_ERR1760213 8-29b_ERR1760480 9-25a_ERR1760488 1-25a_ERR1760492 3-25a_ERR1760490 3-25b_ERR1760489 1-25b_ERR1760491";snp_count="14";
GUBBINS	216672	217291	619	Node	node="Node_20->Node_19";neg_log_likelihood="2815.658739";taxa=" 8-17a_ERR1760478 15-27b_ERR1760472 5-27b_ERR1760483 1-28b_ERR1760481 11-17b_ERR1760476 11-17a_ERR1760477 30-22b_ERR1760473 22-22b_ERR1760474 4-29b_ERR1760213 8-29b_ERR1760480 9-25a_ERR1760488 1-25a_ERR1760492 3-25a_ERR1760490 3-25b_ERR1760489 1-25b_ERR1760491";snp_count="9";
GUBBINS	1490	1538	48	Node	node="Node_20->Node_19";neg_log_likelihood="2781.828662";taxa=" 8-17a_ERR1760478 15-27b_ERR1760472 5-27b_ERR1760483 1-28b_ERR1760481 11-17b_ERR1760476 11-17a_ERR1760477 30-22b_ERR1760473 22-22b_ERR1760474 4-29b_ERR1760213 8-29b_ERR1760480 9-25a_ERR1760488 1-25a_ERR1760492 3-25a_ERR1760490 3-25b_ERR1760489 1-25b_ERR1760491";snp_count="7";
GUBBINS	132541	132564	23	Node	node="Node_20->Node_19";neg_log_likelihood="2759.966436";taxa=" 8-17a_ERR1760478 15-27b_ERR1760472 5-27b_ERR1760483 1-28b_ERR1760481 11-17b_ERR1760476 11-17a_ERR1760477 30-22b_ERR1760473 22-22b_ERR1760474 4-29b_ERR1760213 8-29b_ERR1760480 9-25a_ERR1760488 1-25a_ERR1760492 3-25a_ERR1760490 3-25b_ERR1760489 1-25b_ERR1760491";snp_count="6";
GUBBINS	406704	406780	76	Node	node="Node_20->Node_19";neg_log_likelihood="2744.377412";taxa=" 8-17a_ERR1760478 15-27b_ERR1760472 5-27b_ERR1760483 1-28b_ERR1760481 11-17b_ERR1760476 11-17a_ERR1760477 30-22b_ERR1760473 22-22b_ERR1760474 4-29b_ERR1760213 8-29b_ERR1760480 9-25a_ERR1760488 1-25a_ERR1760492 3-25a_ERR1760490 3-25b_ERR1760489 1-25b_ERR1760491";snp_count="6";
GUBBINS	123303	123497	194	Node	node="Node_20->Node_19";neg_log_likelihood="2726.058533";taxa=" 8-17a_ERR1760478 15-27b_ERR1760472 5-27b_ERR1760483 1-28b_ERR1760481 11-17b_ERR1760476 11-17a_ERR1760477 30-22b_ERR1760473 22-22b_ERR1760474 4-29b_ERR1760213 8-29b_ERR1760480 9-25a_ERR1760488 1-25a_ERR1760492 3-25a_ERR1760490 3-25b_ERR1760489 1-25b_ERR1760491";snp_count="7";
GUBBINS	947427	947447	20	Node	node="Node_20->Node_19";neg_log_likelihood="2702.124632";taxa=" 8-17a_ERR1760478 15-27b_ERR1760472 5-27b_ERR1760483 1-28b_ERR1760481 11-17b_ERR1760476 11-17a_ERR1760477 30-22b_ERR1760473 22-22b_ERR1760474 4-29b_ERR1760213 8-29b_ERR1760480 9-25a_ERR1760488 1-25a_ERR1760492 3-25a_ERR1760490 3-25b_ERR1760489 1-25b_ERR1760491";snp_count="5";
GUBBINS	98041	98049	8	Node	node="Node_20->Node_19";neg_log_likelihood="2686.974769";taxa=" 8-17a_ERR1760478 15-27b_ERR1760472 5-27b_ERR1760483 1-28b_ERR1760481 11-17b_ERR1760476 11-17a_ERR1760477 30-22b_ERR1760473 22-22b_ERR1760474 4-29b_ERR1760213 8-29b_ERR1760480 9-25a_ERR1760488 1-25a_ERR1760492 3-25a_ERR1760490 3-25b_ERR1760489 1-25b_ERR1760491";snp_count="4";
GUBBINS	421495	421614	119	Node	node="Node_21->Node_5";neg_log_likelihood="4509.367290";taxa=" H7 R27 R22 R16 R28 R1";snp_count="72";
GUBBINS	1073799	1073834	35	Node	node="Node_21->Node_5";neg_log_likelihood="4420.499393";taxa=" H7 R27 R22 R16 R28 R1";snp_count="22";
GUBBINS	408585	409558	973	Node	node="Node_21->Node_5";neg_log_likelihood="4375.484718";taxa=" H7 R27 R22 R16 R28 R1";snp_count="30";
GUBBINS	527410	531077	3667	Node	node="Node_21->Node_5";neg_log_likelihood="4285.631467";taxa=" H7 R27 R22 R16 R28 R1";snp_count="52";
GUBBINS	1032996	1033430	434	Node	node="Node_21->Node_5";neg_log_likelihood="4136.665959";taxa=" H7 R27 R22 R16 R28 R1";snp_count="23";
GUBBINS	193505	194433	928	Node	node="Node_21->Node_5";neg_log_likelihood="4070.581961";taxa=" H7 R27 R22 R16 R28 R1";snp_count="28";
GUBBINS	755703	758824	3121	Node	node="Node_21->Node_5";neg_log_likelihood="3995.108769";taxa=" H7 R27 R22 R16 R28 R1";snp_count="34";
GUBBINS	532653	534627	1974	Node	node="Node_21->Node_5";neg_log_likelihood="3892.737767";taxa=" H7 R27 R22 R16 R28 R1";snp_count="28";
GUBBINS	1102397	1104961	2564	Node	node="Node_21->Node_5";neg_log_likelihood="3814.193067";taxa=" H7 R27 R22 R16 R28 R1";snp_count="25";
GUBBINS	585010	586162	1152	Node	node="Node_21->Node_5";neg_log_likelihood="3739.256623";taxa=" H7 R27 R22 R16 R28 R1";snp_count="18";
GUBBINS	218821	219130	309	Node	node="Node_21->Node_5";neg_log_likelihood="3684.828381";taxa=" H7 R27 R22 R16 R28 R1";snp_count="12";
GUBBINS	210659	212050	1391	Node	node="Node_21->Node_5";neg_log_likelihood="3649.695864";taxa=" H7 R27 R22 R16 R28 R1";snp_count="18";
GUBBINS	536056	538107	2051	Node	node="Node_21->Node_5";neg_log_likelihood="3595.375996";taxa=" H7 R27 R22 R16 R28 R1";snp_count="20";
GUBBINS	206239	206500	261	Node	node="Node_21->Node_5";neg_log_likelihood="3536.480171";taxa=" H7 R27 R22 R16 R28 R1";snp_count="9";
GUBBINS	764041	764487	446	Node	node="Node_21->Node_5";neg_log_likelihood="3509.696643";taxa=" H7 R27 R22 R16 R28 R1";snp_count="10";
GUBBINS	278920	280145	1225	Node	node="Node_21->Node_5";neg_log_likelihood="3480.336892";taxa=" H7 R27 R22 R16 R28 R1";snp_count="13";
GUBBINS	216091	216672	581	Node	node="Node_21->Node_5";neg_log_likelihood="3441.465986";taxa=" H7 R27 R22 R16 R28 R1";snp_count="9";
GUBBINS	406456	406809	353	Node	node="Node_21->Node_5";neg_log_likelihood="3414.944715";taxa=" H7 R27 R22 R16 R28 R1";snp_count="7";
GUBBINS	203971	204184	213	Node	node="Node_21->Node_5";neg_log_likelihood="3392.114904";taxa=" H7 R27 R22 R16 R28 R1";snp_count="7";
GUBBINS	626079	626116	37	Node	node="Node_21->Node_5";neg_log_likelihood="3372.047995";taxa=" H7 R27 R22 R16 R28 R1";snp_count="4";
GUBBINS	318707	318831	124	Node	node="Node_21->Node_5";neg_log_likelihood="3358.639262";taxa=" H7 R27 R22 R16 R28 R1";snp_count="6";
GUBBINS	149	298	149	Node	node="Node_21->Node_5";neg_log_likelihood="3340.712711";taxa=" H7 R27 R22 R16 R28 R1";snp_count="6";
GUBBINS	1084166	1084363	197	Node	node="Node_21->Node_5";neg_log_likelihood="3323.110465";taxa=" H7 R27 R22 R16 R28 R1";snp_count="6";
GUBBINS	629574	629612	38	Node	node="Node_21->Node_5";neg_log_likelihood="3302.516294";taxa=" H7 R27 R22 R16 R28 R1";snp_count="5";
GUBBINS	1101003	1101045	42	Node	node="Node_21->Node_5";neg_log_likelihood="3287.502961";taxa=" H7 R27 R22 R16 R28 R1";snp_count="5";
GUBBINS	795311	795340	29	Node	node="Node_21->Node_5";neg_log_likelihood="3273.644993";taxa=" H7 R27 R22 R16 R28 R1";snp_count="4";
GUBBINS	629581	629611	30	Node	node="Node_21->Node_20";neg_log_likelihood="1892.238572";taxa=" MD56_GCF_000493885_R1 8-17a_ERR1760478 15-27b_ERR1760472 5-27b_ERR1760483 1-28b_ERR1760481 11-17b_ERR1760476 11-17a_ERR1760477 30-22b_ERR1760473 22-22b_ERR1760474 4-29b_ERR1760213 8-29b_ERR1760480 9-25a_ERR1760488 1-25a_ERR1760492 3-25a_ERR1760490 3-25b_ERR1760489 1-25b_ERR1760491";snp_count="13";
GUBBINS	211044	211411	367	Node	node="Node_21->Node_20";neg_log_likelihood="1856.612080";taxa=" MD56_GCF_000493885_R1 8-17a_ERR1760478 15-27b_ERR1760472 5-27b_ERR1760483 1-28b_ERR1760481 11-17b_ERR1760476 11-17a_ERR1760477 30-22b_ERR1760473 22-22b_ERR1760474 4-29b_ERR1760213 8-29b_ERR1760480 9-25a_ERR1760488 1-25a_ERR1760492 3-25a_ERR1760490 3-25b_ERR1760489 1-25b_ERR1760491";snp_count="17";
GUBBINS	762667	763772	1105	Node	node="Node_21->Node_20";neg_log_likelihood="1818.894574";taxa=" MD56_GCF_000493885_R1 8-17a_ERR1760478 15-27b_ERR1760472 5-27b_ERR1760483 1-28b_ERR1760481 11-17b_ERR1760476 11-17a_ERR1760477 30-22b_ERR1760473 22-22b_ERR1760474 4-29b_ERR1760213 8-29b_ERR1760480 9-25a_ERR1760488 1-25a_ERR1760492 3-25a_ERR1760490 3-25b_ERR1760489 1-25b_ERR1760491";snp_count="9";
GUBBINS	217284	219963	2679	Node	node="Node_21->Node_20";neg_log_likelihood="1788.549672";taxa=" MD56_GCF_000493885_R1 8-17a_ERR1760478 15-27b_ERR1760472 5-27b_ERR1760483 1-28b_ERR1760481 11-17b_ERR1760476 11-17a_ERR1760477 30-22b_ERR1760473 22-22b_ERR1760474 4-29b_ERR1760213 8-29b_ERR1760480 9-25a_ERR1760488 1-25a_ERR1760492 3-25a_ERR1760490 3-25b_ERR1760489 1-25b_ERR1760491";snp_count="12";
GUBBINS	528417	530835	2418	Node	node="Node_21->Node_20";neg_log_likelihood="1748.058563";taxa=" MD56_GCF_000493885_R1 8-17a_ERR1760478 15-27b_ERR1760472 5-27b_ERR1760483 1-28b_ERR1760481 11-17b_ERR1760476 11-17a_ERR1760477 30-22b_ERR1760473 22-22b_ERR1760474 4-29b_ERR1760213 8-29b_ERR1760480 9-25a_ERR1760488 1-25a_ERR1760492 3-25a_ERR1760490 3-25b_ERR1760489 1-25b_ERR1760491";snp_count="11";
GUBBINS	533659	535882	2223	Node	node="Node_21->Node_20";neg_log_likelihood="1710.935210";taxa=" MD56_GCF_000493885_R1 8-17a_ERR1760478 15-27b_ERR1760472 5-27b_ERR1760483 1-28b_ERR1760481 11-17b_ERR1760476 11-17a_ERR1760477 30-22b_ERR1760473 22-22b_ERR1760474 4-29b_ERR1760213 8-29b_ERR1760480 9-25a_ERR1760488 1-25a_ERR1760492 3-25a_ERR1760490 3-25b_ERR1760489 1-25b_ERR1760491";snp_count="10";
GUBBINS	758808	758910	102	Node	node="Node_21->Node_20";neg_log_likelihood="1674.630112";taxa=" MD56_GCF_000493885_R1 8-17a_ERR1760478 15-27b_ERR1760472 5-27b_ERR1760483 1-28b_ERR1760481 11-17b_ERR1760476 11-17a_ERR1760477 30-22b_ERR1760473 22-22b_ERR1760474 4-29b_ERR1760213 8-29b_ERR1760480 9-25a_ERR1760488 1-25a_ERR1760492 3-25a_ERR1760490 3-25b_ERR1760489 1-25b_ERR1760491";snp_count="5";
GUBBINS	994462	994472	10	Node	node="Node_21->Node_20";neg_log_likelihood="1658.603092";taxa=" MD56_GCF_000493885_R1 8-17a_ERR1760478 15-27b_ERR1760472 5-27b_ERR1760483 1-28b_ERR1760481 11-17b_ERR1760476 11-17a_ERR1760477 30-22b_ERR1760473 22-22b_ERR1760474 4-29b_ERR1760213 8-29b_ERR1760480 9-25a_ERR1760488 1-25a_ERR1760492 3-25a_ERR1760490 3-25b_ERR1760489 1-25b_ERR1760491";snp_count="3";
GUBBINS	161662	161731	69	Node	node="Node_21->Node_20";neg_log_likelihood="1648.932494";taxa=" MD56_GCF_000493885_R1 8-17a_ERR1760478 15-27b_ERR1760472 5-27b_ERR1760483 1-28b_ERR1760481 11-17b_ERR1760476 11-17a_ERR1760477 30-22b_ERR1760473 22-22b_ERR1760474 4-29b_ERR1760213 8-29b_ERR1760480 9-25a_ERR1760488 1-25a_ERR1760492 3-25a_ERR1760490 3-25b_ERR1760489 1-25b_ERR1760491";snp_count="4";
GUBBINS	286295	286364	69	Node	node="Node_21->Node_20";neg_log_likelihood="1635.265803";taxa=" MD56_GCF_000493885_R1 8-17a_ERR1760478 15-27b_ERR1760472 5-27b_ERR1760483 1-28b_ERR1760481 11-17b_ERR1760476 11-17a_ERR1760477 30-22b_ERR1760473 22-22b_ERR1760474 4-29b_ERR1760213 8-29b_ERR1760480 9-25a_ERR1760488 1-25a_ERR1760492 3-25a_ERR1760490 3-25b_ERR1760489 1-25b_ERR1760491";snp_count="4";
GUBBINS	58612	58649	37	Node	node="Node_29->Node_28";neg_log_likelihood="1115.270671";taxa=" 130_Rogers R24 H5";snp_count="25";
GUBBINS	179457	179623	166	Node	node="Node_29->Node_28";neg_log_likelihood="1030.480841";taxa=" 130_Rogers R24 H5";snp_count="30";
GUBBINS	186935	188271	1336	Node	node="Node_29->Node_28";neg_log_likelihood="985.223771";taxa=" 130_Rogers R24 H5";snp_count="10";
GUBBINS	360519	360728	209	Node	node="Node_29->Node_28";neg_log_likelihood="949.476729";taxa=" 130_Rogers R24 H5";snp_count="6";
GUBBINS	929927	932358	2431	Node	node="Node_29->Node_28";neg_log_likelihood="928.756323";taxa=" 130_Rogers R24 H5";snp_count="10";
GUBBINS	669115	669474	359	Node	node="Node_29->Node_28";neg_log_likelihood="889.589879";taxa=" 130_Rogers R24 H5";snp_count="7";
GUBBINS	441162	441745	583	Node	node="Node_29->Node_28";neg_log_likelihood="866.777390";taxa=" 130_Rogers R24 H5";snp_count="6";
GUBBINS	769061	769066	5	Node	node="Node_29->Node_28";neg_log_likelihood="-nan";taxa=" 130_Rogers R24 H5";snp_count="6";
GUBBINS	1103984	1104960	976	Node	node="Node_29->Node_28";neg_log_likelihood="823.072989";taxa=" 130_Rogers R24 H5";snp_count="6";
GUBBINS	201429	201529	100	Node	node="Node_29->Node_28";neg_log_likelihood="799.628811";taxa=" 130_Rogers R24 H5";snp_count="4";
GUBBINS	755858	755862	4	Node	node="Node_29->Node_28";neg_log_likelihood="782.027519";taxa=" 130_Rogers R24 H5";snp_count="3";
GUBBINS	534316	534352	36	Node	node="Node_29->Node_28";neg_log_likelihood="773.611569";taxa=" 130_Rogers R24 H5";snp_count="3";
GUBBINS	834282	835559	1277	Node	node="Node_30->2-26b_ERR1760487";neg_log_likelihood="5413.169042";taxa="2-26b_ERR1760487";snp_count="99";
GUBBINS	532399	534805	2406	Node	node="Node_30->2-26b_ERR1760487";neg_log_likelihood="5186.954715";taxa="2-26b_ERR1760487";snp_count="79";
GUBBINS	947458	947573	115	Node	node="Node_30->2-26b_ERR1760487";neg_log_likelihood="4963.433740";taxa="2-26b_ERR1760487";snp_count="38";
GUBBINS	215642	217634	1992	Node	node="Node_30->2-26b_ERR1760487";neg_log_likelihood="4858.712646";taxa="2-26b_ERR1760487";snp_count="71";
GUBBINS	21130	21163	33	Node	node="Node_30->2-26b_ERR1760487";neg_log_likelihood="4679.729698";taxa="2-26b_ERR1760487";snp_count="20";
GUBBINS	1072832	1072861	29	Node	node="Node_30->2-26b_ERR1760487";neg_log_likelihood="4626.574901";taxa="2-26b_ERR1760487";snp_count="18";
GUBBINS	210782	213238	2456	Node	node="Node_30->2-26b_ERR1760487";neg_log_likelihood="4582.905153";taxa="2-26b_ERR1760487";snp_count="44";
GUBBINS	1093414	1094402	988	Node	node="Node_30->2-26b_ERR1760487";neg_log_likelihood="4459.009306";taxa="2-26b_ERR1760487";snp_count="31";
GUBBINS	185978	186965	987	Node	node="Node_30->2-26b_ERR1760487";neg_log_likelihood="4370.472782";taxa="2-26b_ERR1760487";snp_count="29";
GUBBINS	1027091	1027578	487	Node	node="Node_30->2-26b_ERR1760487";neg_log_likelihood="4285.429100";taxa="2-26b_ERR1760487";snp_count="24";
GUBBINS	755564	755983	419	Node	node="Node_30->2-26b_ERR1760487";neg_log_likelihood="4214.999490";taxa="2-26b_ERR1760487";snp_count="23";
GUBBINS	200965	202618	1653	Node	node="Node_30->2-26b_ERR1760487";neg_log_likelihood="4149.950294";taxa="2-26b_ERR1760487";snp_count="32";
GUBBINS	57636	58258	622	Node	node="Node_30->2-26b_ERR1760487";neg_log_likelihood="4055.023714";taxa="2-26b_ERR1760487";snp_count="23";
GUBBINS	931864	934148	2284	Node	node="Node_30->2-26b_ERR1760487";neg_log_likelihood="3990.722061";taxa="2-26b_ERR1760487";snp_count="32";
GUBBINS	203945	207539	3594	Node	node="Node_30->2-26b_ERR1760487";neg_log_likelihood="3895.587474";taxa="2-26b_ERR1760487";snp_count="37";
GUBBINS	585169	586039	870	Node	node="Node_30->2-26b_ERR1760487";neg_log_likelihood="3784.648498";taxa="2-26b_ERR1760487";snp_count="22";
GUBBINS	536279	537955	1676	Node	node="Node_30->2-26b_ERR1760487";neg_log_likelihood="3718.674622";taxa="2-26b_ERR1760487";snp_count="26";
GUBBINS	360372	360820	448	Node	node="Node_30->2-26b_ERR1760487";neg_log_likelihood="3641.481701";taxa="2-26b_ERR1760487";snp_count="17";
GUBBINS	845065	846623	1558	Node	node="Node_30->2-26b_ERR1760487";neg_log_likelihood="3591.628415";taxa="2-26b_ERR1760487";snp_count="24";
GUBBINS	914580	915285	705	Node	node="Node_30->2-26b_ERR1760487";neg_log_likelihood="3521.933617";taxa="2-26b_ERR1760487";snp_count="16";
GUBBINS	598909	601143	2234	Node	node="Node_30->2-26b_ERR1760487";neg_log_likelihood="3473.473122";taxa="2-26b_ERR1760487";snp_count="24";
GUBBINS	588050	588707	657	Node	node="Node_30->2-26b_ERR1760487";neg_log_likelihood="3405.268998";taxa="2-26b_ERR1760487";snp_count="12";
GUBBINS	1103106	1105024	1918	Node	node="Node_30->2-26b_ERR1760487";neg_log_likelihood="3369.815908";taxa="2-26b_ERR1760487";snp_count="16";
GUBBINS	865072	865336	264	Node	node="Node_30->2-26b_ERR1760487";neg_log_likelihood="3321.104676";taxa="2-26b_ERR1760487";snp_count="8";
GUBBINS	991352	992841	1489	Node	node="Node_30->2-26b_ERR1760487";neg_log_likelihood="3296.750670";taxa="2-26b_ERR1760487";snp_count="14";
GUBBINS	528775	528820	45	Node	node="Node_30->2-26b_ERR1760487";neg_log_likelihood="3248.828022";taxa="2-26b_ERR1760487";snp_count="6";
GUBBINS	282328	282332	4	Node	node="Node_30->2-26b_ERR1760487";neg_log_likelihood="3235.857923";taxa="2-26b_ERR1760487";snp_count="3";
GUBBINS	669115	669802	687	Node	node="Node_30->2-26b_ERR1760487";neg_log_likelihood="3226.762349";taxa="2-26b_ERR1760487";snp_count="10";
GUBBINS	157602	158613	1011	Node	node="Node_30->2-26b_ERR1760487";neg_log_likelihood="3196.405620";taxa="2-26b_ERR1760487";snp_count="11";
GUBBINS	188548	189391	843	Node	node="Node_30->2-26b_ERR1760487";neg_log_likelihood="3162.545630";taxa="2-26b_ERR1760487";snp_count="10";
GUBBINS	485327	486176	849	Node	node="Node_30->2-26b_ERR1760487";neg_log_likelihood="3131.740423";taxa="2-26b_ERR1760487";snp_count="10";
GUBBINS	572854	573424	570	Node	node="Node_30->2-26b_ERR1760487";neg_log_likelihood="3101.624599";taxa="2-26b_ERR1760487";snp_count="8";
GUBBINS	762666	762682	16	Node	node="Node_30->2-26b_ERR1760487";neg_log_likelihood="3068.795568";taxa="2-26b_ERR1760487";snp_count="6";
GUBBINS	209574	209612	38	Node	node="Node_30->2-26b_ERR1760487";neg_log_likelihood="3055.923421";taxa="2-26b_ERR1760487";snp_count="5";
GUBBINS	530266	530438	172	Node	node="Node_30->2-26b_ERR1760487";neg_log_likelihood="3042.118605";taxa="2-26b_ERR1760487";snp_count="6";
GUBBINS	1102150	1102160	10	Node	node="Node_30->2-26b_ERR1760487";neg_log_likelihood="3021.545542";taxa="2-26b_ERR1760487";snp_count="4";
GUBBINS	194997	195015	18	Node	node="Node_30->2-26b_ERR1760487";neg_log_likelihood="3010.418150";taxa="2-26b_ERR1760487";snp_count="4";
GUBBINS	947459	947572	113	Node	node="Node_30->Node_29";neg_log_likelihood="2604.985705";taxa=" S45 130_Rogers R24 H5";snp_count="31";
GUBBINS	211819	212586	767	Node	node="Node_30->Node_29";neg_log_likelihood="2506.587208";taxa=" S45 130_Rogers R24 H5";snp_count="45";
GUBBINS	93986	96244	2258	Node	node="Node_30->Node_29";neg_log_likelihood="2377.646090";taxa=" S45 130_Rogers R24 H5";snp_count="48";
GUBBINS	840615	840652	37	Node	node="Node_30->Node_29";neg_log_likelihood="2222.858989";taxa=" S45 130_Rogers R24 H5";snp_count="20";
GUBBINS	182506	186566	4060	Node	node="Node_30->Node_29";neg_log_likelihood="2170.876569";taxa=" S45 130_Rogers R24 H5";snp_count="44";
GUBBINS	745182	751103	5921	Node	node="Node_30->Node_29";neg_log_likelihood="2029.188600";taxa=" S45 130_Rogers R24 H5";snp_count="47";
GUBBINS	834806	836741	1935	Node	node="Node_30->Node_29";neg_log_likelihood="1871.844405";taxa=" S45 130_Rogers R24 H5";snp_count="33";
GUBBINS	344741	344755	14	Node	node="Node_30->Node_29";neg_log_likelihood="1761.732271";taxa=" S45 130_Rogers R24 H5";snp_count="12";
GUBBINS	1199	1912	713	Node	node="Node_30->Node_29";neg_log_likelihood="1740.106053";taxa=" S45 130_Rogers R24 H5";snp_count="15";
GUBBINS	159842	160411	569	Node	node="Node_30->Node_29";neg_log_likelihood="1691.296883";taxa=" S45 130_Rogers R24 H5";snp_count="13";
GUBBINS	216775	221378	4603	Node	node="Node_30->Node_29";neg_log_likelihood="1648.152996";taxa=" S45 130_Rogers R24 H5";snp_count="23";
GUBBINS	612583	612591	8	Node	node="Node_30->Node_29";neg_log_likelihood="1558.024284";taxa=" S45 130_Rogers R24 H5";snp_count="8";
GUBBINS	200116	207528	7412	Node	node="Node_30->Node_29";neg_log_likelihood="1545.519739";taxa=" S45 130_Rogers R24 H5";snp_count="23";
GUBBINS	281949	283219	1270	Node	node="Node_30->Node_29";neg_log_likelihood="1467.158621";taxa=" S45 130_Rogers R24 H5";snp_count="11";
GUBBINS	192180	195324	3144	Node	node="Node_30->Node_29";neg_log_likelihood="1431.927791";taxa=" S45 130_Rogers R24 H5";snp_count="11";
GUBBINS	54863	58801	3938	Node	node="Node_30->Node_29";neg_log_likelihood="1393.741226";taxa=" S45 130_Rogers R24 H5";snp_count="12";
GUBBINS	1083337	1084057	720	Node	node="Node_30->Node_29";neg_log_likelihood="1351.658332";taxa=" S45 130_Rogers R24 H5";snp_count="7";
GUBBINS	993450	994755	1305	Node	node="Node_30->Node_29";neg_log_likelihood="1327.516539";taxa=" S45 130_Rogers R24 H5";snp_count="8";
GUBBINS	665453	667971	2518	Node	node="Node_30->Node_29";neg_log_likelihood="1299.335022";taxa=" S45 130_Rogers R24 H5";snp_count="10";
GUBBINS	1114266	1114369	103	Node	node="Node_30->Node_29";neg_log_likelihood="1257.344740";taxa=" S45 130_Rogers R24 H5";snp_count="7";
GUBBINS	596734	597457	723	Node	node="Node_30->Node_29";neg_log_likelihood="1238.701928";taxa=" S45 130_Rogers R24 H5";snp_count="7";
GUBBINS	225791	225804	13	Node	node="Node_30->Node_29";neg_log_likelihood="1204.257007";taxa=" S45 130_Rogers R24 H5";snp_count="6";
GUBBINS	537651	537663	12	Node	node="Node_30->Node_29";neg_log_likelihood="1189.503127";taxa=" S45 130_Rogers R24 H5";snp_count="4";
GUBBINS	477642	477929	287	Node	node="Node_30->Node_29";neg_log_likelihood="1177.504686";taxa=" S45 130_Rogers R24 H5";snp_count="6";
GUBBINS	488958	488964	6	Node	node="Node_30->Node_29";neg_log_likelihood="1152.274498";taxa=" S45 130_Rogers R24 H5";snp_count="4";
GUBBINS	528794	528840	46	Node	node="Node_30->Node_29";neg_log_likelihood="1142.091917";taxa=" S45 130_Rogers R24 H5";snp_count="4";
GUBBINS	139896	139898	2	Node	node="Node_30->Node_29";neg_log_likelihood="-nan";taxa=" S45 130_Rogers R24 H5";snp_count="3";
GUBBINS	197513	197518	5	Node	node="Node_30->Node_29";neg_log_likelihood="1116.386965";taxa=" S45 130_Rogers R24 H5";snp_count="3";
GUBBINS	946066	947575	1509	Node	node="Node_31->Node_26";neg_log_likelihood="1330.102646";taxa=" 1-28a_ERR1760482 10-26b_ERR1760486 9-29b_ERR1760484 3-29b_ERR1760467 9-1a_ERR1760494 9-1b_ERR1760493";snp_count="26";
GUBBINS	834090	835342	1252	Node	node="Node_31->Node_26";neg_log_likelihood="1245.533746";taxa=" 1-28a_ERR1760482 10-26b_ERR1760486 9-29b_ERR1760484 3-29b_ERR1760467 9-1a_ERR1760494 9-1b_ERR1760493";snp_count="20";
GUBBINS	526915	539806	12891	Node	node="Node_31->Node_26";neg_log_likelihood="1182.600899";taxa=" 1-28a_ERR1760482 10-26b_ERR1760486 9-29b_ERR1760484 3-29b_ERR1760467 9-1a_ERR1760494 9-1b_ERR1760493";snp_count="32";
GUBBINS	184636	196048	11412	Node	node="Node_31->Node_26";neg_log_likelihood="1068.684554";taxa=" 1-28a_ERR1760482 10-26b_ERR1760486 9-29b_ERR1760484 3-29b_ERR1760467 9-1a_ERR1760494 9-1b_ERR1760493";snp_count="27";
GUBBINS	1008365	1010081	1716	Node	node="Node_31->Node_26";neg_log_likelihood="969.535783";taxa=" 1-28a_ERR1760482 10-26b_ERR1760486 9-29b_ERR1760484 3-29b_ERR1760467 9-1a_ERR1760494 9-1b_ERR1760493";snp_count="15";
GUBBINS	928760	940021	11261	Node	node="Node_31->Node_26";neg_log_likelihood="914.934242";taxa=" 1-28a_ERR1760482 10-26b_ERR1760486 9-29b_ERR1760484 3-29b_ERR1760467 9-1a_ERR1760494 9-1b_ERR1760493";snp_count="26";
GUBBINS	161662	162780	1118	Node	node="Node_31->Node_26";neg_log_likelihood="818.900914";taxa=" 1-28a_ERR1760482 10-26b_ERR1760486 9-29b_ERR1760484 3-29b_ERR1760467 9-1a_ERR1760494 9-1b_ERR1760493";snp_count="12";
GUBBINS	585015	588754	3739	Node	node="Node_31->Node_26";neg_log_likelihood="777.190660";taxa=" 1-28a_ERR1760482 10-26b_ERR1760486 9-29b_ERR1760484 3-29b_ERR1760467 9-1a_ERR1760494 9-1b_ERR1760493";snp_count="14";
GUBBINS	54669	58963	4294	Node	node="Node_31->Node_26";neg_log_likelihood="726.997610";taxa=" 1-28a_ERR1760482 10-26b_ERR1760486 9-29b_ERR1760484 3-29b_ERR1760467 9-1a_ERR1760494 9-1b_ERR1760493";snp_count="12";
GUBBINS	18639	21832	3193	Node	node="Node_31->Node_26";neg_log_likelihood="682.435856";taxa=" 1-28a_ERR1760482 10-26b_ERR1760486 9-29b_ERR1760484 3-29b_ERR1760467 9-1a_ERR1760494 9-1b_ERR1760493";snp_count="10";
GUBBINS	1002948	1003314	366	Node	node="Node_31->Node_26";neg_log_likelihood="645.308319";taxa=" 1-28a_ERR1760482 10-26b_ERR1760486 9-29b_ERR1760484 3-29b_ERR1760467 9-1a_ERR1760494 9-1b_ERR1760493";snp_count="5";
GUBBINS	1103351	1104604	1253	Node	node="Node_31->Node_26";neg_log_likelihood="626.996882";taxa=" 1-28a_ERR1760482 10-26b_ERR1760486 9-29b_ERR1760484 3-29b_ERR1760467 9-1a_ERR1760494 9-1b_ERR1760493";snp_count="6";
GUBBINS	595512	595617	105	Node	node="Node_31->Node_26";neg_log_likelihood="599.971933";taxa=" 1-28a_ERR1760482 10-26b_ERR1760486 9-29b_ERR1760484 3-29b_ERR1760467 9-1a_ERR1760494 9-1b_ERR1760493";snp_count="5";
GUBBINS	852342	852513	171	Node	node="Node_31->Node_26";neg_log_likelihood="583.922016";taxa=" 1-28a_ERR1760482 10-26b_ERR1760486 9-29b_ERR1760484 3-29b_ERR1760467 9-1a_ERR1760494 9-1b_ERR1760493";snp_count="4";
GUBBINS	708284	708333	49	Node	node="Node_31->Node_26";neg_log_likelihood="568.883162";taxa=" 1-28a_ERR1760482 10-26b_ERR1760486 9-29b_ERR1760484 3-29b_ERR1760467 9-1a_ERR1760494 9-1b_ERR1760493";snp_count="3";
GUBBINS	210783	213573	2790	Node	node="Node_31->Node_30";neg_log_likelihood="1623.347621";taxa=" 2-26b_ERR1760487 S45 130_Rogers R24 H5";snp_count="107";
GUBBINS	155126	159367	4241	Node	node="Node_31->Node_30";neg_log_likelihood="1376.716925";taxa=" 2-26b_ERR1760487 S45 130_Rogers R24 H5";snp_count="45";
GUBBINS	947456	947564	108	Node	node="Node_31->Node_30";neg_log_likelihood="1234.027320";taxa=" 2-26b_ERR1760487 S45 130_Rogers R24 H5";snp_count="15";
GUBBINS	201863	208835	6972	Node	node="Node_31->Node_30";neg_log_likelihood="1191.364349";taxa=" 2-26b_ERR1760487 S45 130_Rogers R24 H5";snp_count="30";
GUBBINS	704988	711754	6766	Node	node="Node_31->Node_30";neg_log_likelihood="1081.763111";taxa=" 2-26b_ERR1760487 S45 130_Rogers R24 H5";snp_count="30";
GUBBINS	597563	599871	2308	Node	node="Node_31->Node_30";neg_log_likelihood="974.713718";taxa=" 2-26b_ERR1760487 S45 130_Rogers R24 H5";snp_count="20";
GUBBINS	185587	188863	3276	Node	node="Node_31->Node_30";neg_log_likelihood="901.971251";taxa=" 2-26b_ERR1760487 S45 130_Rogers R24 H5";snp_count="21";
GUBBINS	360631	361428	797	Node	node="Node_31->Node_30";neg_log_likelihood="829.114362";taxa=" 2-26b_ERR1760487 S45 130_Rogers R24 H5";snp_count="12";
GUBBINS	585417	588470	3053	Node	node="Node_31->Node_30";neg_log_likelihood="784.878126";taxa=" 2-26b_ERR1760487 S45 130_Rogers R24 H5";snp_count="16";
GUBBINS	532331	533683	1352	Node	node="Node_31->Node_30";neg_log_likelihood="733.995967";taxa=" 2-26b_ERR1760487 S45 130_Rogers R24 H5";snp_count="7";
GUBBINS	272904	273539	635	Node	node="Node_31->Node_30";neg_log_likelihood="705.124614";taxa=" 2-26b_ERR1760487 S45 130_Rogers R24 H5";snp_count="7";
GUBBINS	835294	835423	129	Node	node="Node_31->Node_30";neg_log_likelihood="680.851567";taxa=" 2-26b_ERR1760487 S45 130_Rogers R24 H5";snp_count="4";
GUBBINS	55218	55228	10	Node	node="Node_31->Node_30";neg_log_likelihood="664.269808";taxa=" 2-26b_ERR1760487 S45 130_Rogers R24 H5";snp_count="3";
GUBBINS	396705	396740	35	Node	node="Node_31->Node_30";neg_log_likelihood="654.545692";taxa=" 2-26b_ERR1760487 S45 130_Rogers R24 H5";snp_count="3";
GUBBINS	181477	186926	5449	Node	node="Node_32->Node_31";neg_log_likelihood="1986.227595";taxa=" 1-28a_ERR1760482 10-26b_ERR1760486 9-29b_ERR1760484 3-29b_ERR1760467 9-1a_ERR1760494 9-1b_ERR1760493 2-26b_ERR1760487 S45 130_Rogers R24 H5";snp_count="103";
GUBBINS	269817	274576	4759	Node	node="Node_32->Node_31";neg_log_likelihood="1681.632245";taxa=" 1-28a_ERR1760482 10-26b_ERR1760486 9-29b_ERR1760484 3-29b_ERR1760467 9-1a_ERR1760494 9-1b_ERR1760493 2-26b_ERR1760487 S45 130_Rogers R24 H5";snp_count="72";
GUBBINS	755484	758825	3341	Node	node="Node_32->Node_31";neg_log_likelihood="1472.956069";taxa=" 1-28a_ERR1760482 10-26b_ERR1760486 9-29b_ERR1760484 3-29b_ERR1760467 9-1a_ERR1760494 9-1b_ERR1760493 2-26b_ERR1760487 S45 130_Rogers R24 H5";snp_count="41";
GUBBINS	404153	404257	104	Node	node="Node_32->Node_31";neg_log_likelihood="1346.996273";taxa=" 1-28a_ERR1760482 10-26b_ERR1760486 9-29b_ERR1760484 3-29b_ERR1760467 9-1a_ERR1760494 9-1b_ERR1760493 2-26b_ERR1760487 S45 130_Rogers R24 H5";snp_count="12";
GUBBINS	834293	836228	1935	Node	node="Node_32->Node_31";neg_log_likelihood="1307.806949";taxa=" 1-28a_ERR1760482 10-26b_ERR1760486 9-29b_ERR1760484 3-29b_ERR1760467 9-1a_ERR1760494 9-1b_ERR1760493 2-26b_ERR1760487 S45 130_Rogers R24 H5";snp_count="23";
GUBBINS	55194	59016	3822	Node	node="Node_32->Node_31";neg_log_likelihood="1226.561216";taxa=" 1-28a_ERR1760482 10-26b_ERR1760486 9-29b_ERR1760484 3-29b_ERR1760467 9-1a_ERR1760494 9-1b_ERR1760493 2-26b_ERR1760487 S45 130_Rogers R24 H5";snp_count="27";
GUBBINS	120903	123221	2318	Node	node="Node_32->Node_31";neg_log_likelihood="1135.398479";taxa=" 1-28a_ERR1760482 10-26b_ERR1760486 9-29b_ERR1760484 3-29b_ERR1760467 9-1a_ERR1760494 9-1b_ERR1760493 2-26b_ERR1760487 S45 130_Rogers R24 H5";snp_count="20";
GUBBINS	206404	218864	12460	Node	node="Node_32->Node_31";neg_log_likelihood="1071.009746";taxa=" 1-28a_ERR1760482 10-26b_ERR1760486 9-29b_ERR1760484 3-29b_ERR1760467 9-1a_ERR1760494 9-1b_ERR1760493 2-26b_ERR1760487 S45 130_Rogers R24 H5";snp_count="26";
GUBBINS	763463	765215	1752	Node	node="Node_32->Node_31";neg_log_likelihood="977.238522";taxa=" 1-28a_ERR1760482 10-26b_ERR1760486 9-29b_ERR1760484 3-29b_ERR1760467 9-1a_ERR1760494 9-1b_ERR1760493 2-26b_ERR1760487 S45 130_Rogers R24 H5";snp_count="12";
GUBBINS	155551	161624	6073	Node	node="Node_32->Node_31";neg_log_likelihood="937.151512";taxa=" 1-28a_ERR1760482 10-26b_ERR1760486 9-29b_ERR1760484 3-29b_ERR1760467 9-1a_ERR1760494 9-1b_ERR1760493 2-26b_ERR1760487 S45 130_Rogers R24 H5";snp_count="14";
GUBBINS	533650	537872	4222	Node	node="Node_32->Node_31";neg_log_likelihood="884.889251";taxa=" 1-28a_ERR1760482 10-26b_ERR1760486 9-29b_ERR1760484 3-29b_ERR1760467 9-1a_ERR1760494 9-1b_ERR1760493 2-26b_ERR1760487 S45 130_Rogers R24 H5";snp_count="12";
GUBBINS	733302	737432	4130	Node	node="Node_32->Node_31";neg_log_likelihood="840.086406";taxa=" 1-28a_ERR1760482 10-26b_ERR1760486 9-29b_ERR1760484 3-29b_ERR1760467 9-1a_ERR1760494 9-1b_ERR1760493 2-26b_ERR1760487 S45 130_Rogers R24 H5";snp_count="12";
GUBBINS	1097228	1101533	4305	Node	node="Node_32->Node_31";neg_log_likelihood="796.184133";taxa=" 1-28a_ERR1760482 10-26b_ERR1760486 9-29b_ERR1760484 3-29b_ERR1760467 9-1a_ERR1760494 9-1b_ERR1760493 2-26b_ERR1760487 S45 130_Rogers R24 H5";snp_count="11";
GUBBINS	194083	194090	7	Node	node="Node_32->Node_31";neg_log_likelihood="749.932240";taxa=" 1-28a_ERR1760482 10-26b_ERR1760486 9-29b_ERR1760484 3-29b_ERR1760467 9-1a_ERR1760494 9-1b_ERR1760493 2-26b_ERR1760487 S45 130_Rogers R24 H5";snp_count="4";
GUBBINS	306339	306341	2	Node	node="Node_32->Node_31";neg_log_likelihood="-nan";taxa=" 1-28a_ERR1760482 10-26b_ERR1760486 9-29b_ERR1760484 3-29b_ERR1760467 9-1a_ERR1760494 9-1b_ERR1760493 2-26b_ERR1760487 S45 130_Rogers R24 H5";snp_count="3";
GUBBINS	181016	184838	3822	Node	node="Node_33->Node_32";neg_log_likelihood="3629.374105";taxa=" 5-22b_ERR1760475 1-28a_ERR1760482 10-26b_ERR1760486 9-29b_ERR1760484 3-29b_ERR1760467 9-1a_ERR1760494 9-1b_ERR1760493 2-26b_ERR1760487 S45 130_Rogers R24 H5";snp_count="67";
GUBBINS	1114317	1114369	52	Node	node="Node_33->Node_32";neg_log_likelihood="3426.202222";taxa=" 5-22b_ERR1760475 1-28a_ERR1760482 10-26b_ERR1760486 9-29b_ERR1760484 3-29b_ERR1760467 9-1a_ERR1760494 9-1b_ERR1760493 2-26b_ERR1760487 S45 130_Rogers R24 H5";snp_count="24";
GUBBINS	1027219	1027388	169	Node	node="Node_33->Node_32";neg_log_likelihood="3357.948698";taxa=" 5-22b_ERR1760475 1-28a_ERR1760482 10-26b_ERR1760486 9-29b_ERR1760484 3-29b_ERR1760467 9-1a_ERR1760494 9-1b_ERR1760493 2-26b_ERR1760487 S45 130_Rogers R24 H5";snp_count="28";
GUBBINS	534269	536584	2315	Node	node="Node_33->Node_32";neg_log_likelihood="3286.170748";taxa=" 5-22b_ERR1760475 1-28a_ERR1760482 10-26b_ERR1760486 9-29b_ERR1760484 3-29b_ERR1760467 9-1a_ERR1760494 9-1b_ERR1760493 2-26b_ERR1760487 S45 130_Rogers R24 H5";snp_count="41";
GUBBINS	200965	204182	3217	Node	node="Node_33->Node_32";neg_log_likelihood="3164.629473";taxa=" 5-22b_ERR1760475 1-28a_ERR1760482 10-26b_ERR1760486 9-29b_ERR1760484 3-29b_ERR1760467 9-1a_ERR1760494 9-1b_ERR1760493 2-26b_ERR1760487 S45 130_Rogers R24 H5";snp_count="42";
GUBBINS	947475	947564	89	Node	node="Node_33->Node_32";neg_log_likelihood="3035.842213";taxa=" 5-22b_ERR1760475 1-28a_ERR1760482 10-26b_ERR1760486 9-29b_ERR1760484 3-29b_ERR1760467 9-1a_ERR1760494 9-1b_ERR1760493 2-26b_ERR1760487 S45 130_Rogers R24 H5";snp_count="16";
GUBBINS	404022	406573	2551	Node	node="Node_33->Node_32";neg_log_likelihood="2988.850861";taxa=" 5-22b_ERR1760475 1-28a_ERR1760482 10-26b_ERR1760486 9-29b_ERR1760484 3-29b_ERR1760467 9-1a_ERR1760494 9-1b_ERR1760493 2-26b_ERR1760487 S45 130_Rogers R24 H5";snp_count="21";
GUBBINS	834352	836271	1919	Node	node="Node_33->Node_32";neg_log_likelihood="2923.266916";taxa=" 5-22b_ERR1760475 1-28a_ERR1760482 10-26b_ERR1760486 9-29b_ERR1760484 3-29b_ERR1760467 9-1a_ERR1760494 9-1b_ERR1760493 2-26b_ERR1760487 S45 130_Rogers R24 H5";snp_count="31";
GUBBINS	215126	219565	4439	Node	node="Node_33->Node_32";neg_log_likelihood="2827.445265";taxa=" 5-22b_ERR1760475 1-28a_ERR1760482 10-26b_ERR1760486 9-29b_ERR1760484 3-29b_ERR1760467 9-1a_ERR1760494 9-1b_ERR1760493 2-26b_ERR1760487 S45 130_Rogers R24 H5";snp_count="39";
GUBBINS	207850	211630	3780	Node	node="Node_33->Node_32";neg_log_likelihood="2702.835640";taxa=" 5-22b_ERR1760475 1-28a_ERR1760482 10-26b_ERR1760486 9-29b_ERR1760484 3-29b_ERR1760467 9-1a_ERR1760494 9-1b_ERR1760493 2-26b_ERR1760487 S45 130_Rogers R24 H5";snp_count="37";
GUBBINS	421808	421821	13	Node	node="Node_33->Node_32";neg_log_likelihood="2587.430731";taxa=" 5-22b_ERR1760475 1-28a_ERR1760482 10-26b_ERR1760486 9-29b_ERR1760484 3-29b_ERR1760467 9-1a_ERR1760494 9-1b_ERR1760493 2-26b_ERR1760487 S45 130_Rogers R24 H5";snp_count="9";
GUBBINS	417176	417763	587	Node	node="Node_33->Node_32";neg_log_likelihood="2568.987138";taxa=" 5-22b_ERR1760475 1-28a_ERR1760482 10-26b_ERR1760486 9-29b_ERR1760484 3-29b_ERR1760467 9-1a_ERR1760494 9-1b_ERR1760493 2-26b_ERR1760487 S45 130_Rogers R24 H5";snp_count="10";
GUBBINS	281184	283553	2369	Node	node="Node_33->Node_32";neg_log_likelihood="2537.693508";taxa=" 5-22b_ERR1760475 1-28a_ERR1760482 10-26b_ERR1760486 9-29b_ERR1760484 3-29b_ERR1760467 9-1a_ERR1760494 9-1b_ERR1760493 2-26b_ERR1760487 S45 130_Rogers R24 H5";snp_count="20";
GUBBINS	56367	58660	2293	Node	node="Node_33->Node_32";neg_log_likelihood="2476.868773";taxa=" 5-22b_ERR1760475 1-28a_ERR1760482 10-26b_ERR1760486 9-29b_ERR1760484 3-29b_ERR1760467 9-1a_ERR1760494 9-1b_ERR1760493 2-26b_ERR1760487 S45 130_Rogers R24 H5";snp_count="16";
GUBBINS	387650	390653	3003	Node	node="Node_33->Node_32";neg_log_likelihood="2426.880535";taxa=" 5-22b_ERR1760475 1-28a_ERR1760482 10-26b_ERR1760486 9-29b_ERR1760484 3-29b_ERR1760467 9-1a_ERR1760494 9-1b_ERR1760493 2-26b_ERR1760487 S45 130_Rogers R24 H5";snp_count="16";
GUBBINS	756376	757849	1473	Node	node="Node_33->Node_32";neg_log_likelihood="2374.801087";taxa=" 5-22b_ERR1760475 1-28a_ERR1760482 10-26b_ERR1760486 9-29b_ERR1760484 3-29b_ERR1760467 9-1a_ERR1760494 9-1b_ERR1760493 2-26b_ERR1760487 S45 130_Rogers R24 H5";snp_count="12";
GUBBINS	1103669	1104403	734	Node	node="Node_33->Node_32";neg_log_likelihood="2336.300507";taxa=" 5-22b_ERR1760475 1-28a_ERR1760482 10-26b_ERR1760486 9-29b_ERR1760484 3-29b_ERR1760467 9-1a_ERR1760494 9-1b_ERR1760493 2-26b_ERR1760487 S45 130_Rogers R24 H5";snp_count="9";
GUBBINS	560747	560896	149	Node	node="Node_33->Node_32";neg_log_likelihood="2304.943909";taxa=" 5-22b_ERR1760475 1-28a_ERR1760482 10-26b_ERR1760486 9-29b_ERR1760484 3-29b_ERR1760467 9-1a_ERR1760494 9-1b_ERR1760493 2-26b_ERR1760487 S45 130_Rogers R24 H5";snp_count="7";
GUBBINS	1067631	1067650	19	Node	node="Node_33->Node_32";neg_log_likelihood="2277.857029";taxa=" 5-22b_ERR1760475 1-28a_ERR1760482 10-26b_ERR1760486 9-29b_ERR1760484 3-29b_ERR1760467 9-1a_ERR1760494 9-1b_ERR1760493 2-26b_ERR1760487 S45 130_Rogers R24 H5";snp_count="6";
GUBBINS	395040	395156	116	Node	node="Node_33->Node_32";neg_log_likelihood="2262.002654";taxa=" 5-22b_ERR1760475 1-28a_ERR1760482 10-26b_ERR1760486 9-29b_ERR1760484 3-29b_ERR1760467 9-1a_ERR1760494 9-1b_ERR1760493 2-26b_ERR1760487 S45 130_Rogers R24 H5";snp_count="7";
GUBBINS	878085	878144	59	Node	node="Node_33->Node_32";neg_log_likelihood="2239.487591";taxa=" 5-22b_ERR1760475 1-28a_ERR1760482 10-26b_ERR1760486 9-29b_ERR1760484 3-29b_ERR1760467 9-1a_ERR1760494 9-1b_ERR1760493 2-26b_ERR1760487 S45 130_Rogers R24 H5";snp_count="6";
GUBBINS	34532	34685	153	Node	node="Node_33->Node_32";neg_log_likelihood="2220.624204";taxa=" 5-22b_ERR1760475 1-28a_ERR1760482 10-26b_ERR1760486 9-29b_ERR1760484 3-29b_ERR1760467 9-1a_ERR1760494 9-1b_ERR1760493 2-26b_ERR1760487 S45 130_Rogers R24 H5";snp_count="7";
GUBBINS	120796	120874	78	Node	node="Node_33->Node_32";neg_log_likelihood="2197.919143";taxa=" 5-22b_ERR1760475 1-28a_ERR1760482 10-26b_ERR1760486 9-29b_ERR1760484 3-29b_ERR1760467 9-1a_ERR1760494 9-1b_ERR1760493 2-26b_ERR1760487 S45 130_Rogers R24 H5";snp_count="6";
GUBBINS	1110561	1110649	88	Node	node="Node_33->Node_32";neg_log_likelihood="2178.672053";taxa=" 5-22b_ERR1760475 1-28a_ERR1760482 10-26b_ERR1760486 9-29b_ERR1760484 3-29b_ERR1760467 9-1a_ERR1760494 9-1b_ERR1760493 2-26b_ERR1760487 S45 130_Rogers R24 H5";snp_count="6";
GUBBINS	539404	539519	115	Node	node="Node_33->Node_32";neg_log_likelihood="2159.761960";taxa=" 5-22b_ERR1760475 1-28a_ERR1760482 10-26b_ERR1760486 9-29b_ERR1760484 3-29b_ERR1760467 9-1a_ERR1760494 9-1b_ERR1760493 2-26b_ERR1760487 S45 130_Rogers R24 H5";snp_count="6";
GUBBINS	708262	708379	117	Node	node="Node_33->Node_32";neg_log_likelihood="2140.198654";taxa=" 5-22b_ERR1760475 1-28a_ERR1760482 10-26b_ERR1760486 9-29b_ERR1760484 3-29b_ERR1760467 9-1a_ERR1760494 9-1b_ERR1760493 2-26b_ERR1760487 S45 130_Rogers R24 H5";snp_count="6";
GUBBINS	369327	369450	123	Node	node="Node_33->Node_32";neg_log_likelihood="2120.671505";taxa=" 5-22b_ERR1760475 1-28a_ERR1760482 10-26b_ERR1760486 9-29b_ERR1760484 3-29b_ERR1760467 9-1a_ERR1760494 9-1b_ERR1760493 2-26b_ERR1760487 S45 130_Rogers R24 H5";snp_count="6";
GUBBINS	578285	578627	342	Node	node="Node_33->Node_32";neg_log_likelihood="2103.617603";taxa=" 5-22b_ERR1760475 1-28a_ERR1760482 10-26b_ERR1760486 9-29b_ERR1760484 3-29b_ERR1760467 9-1a_ERR1760494 9-1b_ERR1760493 2-26b_ERR1760487 S45 130_Rogers R24 H5";snp_count="6";
GUBBINS	161617	161670	53	Node	node="Node_33->Node_32";neg_log_likelihood="2081.299378";taxa=" 5-22b_ERR1760475 1-28a_ERR1760482 10-26b_ERR1760486 9-29b_ERR1760484 3-29b_ERR1760467 9-1a_ERR1760494 9-1b_ERR1760493 2-26b_ERR1760487 S45 130_Rogers R24 H5";snp_count="5";
GUBBINS	448170	448191	21	Node	node="Node_33->Node_32";neg_log_likelihood="2065.406432";taxa=" 5-22b_ERR1760475 1-28a_ERR1760482 10-26b_ERR1760486 9-29b_ERR1760484 3-29b_ERR1760467 9-1a_ERR1760494 9-1b_ERR1760493 2-26b_ERR1760487 S45 130_Rogers R24 H5";snp_count="4";
GUBBINS	146256	146340	84	Node	node="Node_33->Node_32";neg_log_likelihood="2052.740476";taxa=" 5-22b_ERR1760475 1-28a_ERR1760482 10-26b_ERR1760486 9-29b_ERR1760484 3-29b_ERR1760467 9-1a_ERR1760494 9-1b_ERR1760493 2-26b_ERR1760487 S45 130_Rogers R24 H5";snp_count="5";
GUBBINS	196376	196474	98	Node	node="Node_33->Node_32";neg_log_likelihood="2036.604967";taxa=" 5-22b_ERR1760475 1-28a_ERR1760482 10-26b_ERR1760486 9-29b_ERR1760484 3-29b_ERR1760467 9-1a_ERR1760494 9-1b_ERR1760493 2-26b_ERR1760487 S45 130_Rogers R24 H5";snp_count="5";
GUBBINS	795326	795377	51	Node	node="Node_33->Node_32";neg_log_likelihood="2020.925874";taxa=" 5-22b_ERR1760475 1-28a_ERR1760482 10-26b_ERR1760486 9-29b_ERR1760484 3-29b_ERR1760467 9-1a_ERR1760494 9-1b_ERR1760493 2-26b_ERR1760487 S45 130_Rogers R24 H5";snp_count="4";
GUBBINS	42612	42776	164	Node	node="Node_33->Node_32";neg_log_likelihood="2008.024446";taxa=" 5-22b_ERR1760475 1-28a_ERR1760482 10-26b_ERR1760486 9-29b_ERR1760484 3-29b_ERR1760467 9-1a_ERR1760494 9-1b_ERR1760493 2-26b_ERR1760487 S45 130_Rogers R24 H5";snp_count="5";
GUBBINS	692031	692034	3	Node	node="Node_33->Node_32";neg_log_likelihood="1988.400487";taxa=" 5-22b_ERR1760475 1-28a_ERR1760482 10-26b_ERR1760486 9-29b_ERR1760484 3-29b_ERR1760467 9-1a_ERR1760494 9-1b_ERR1760493 2-26b_ERR1760487 S45 130_Rogers R24 H5";snp_count="3";
GUBBINS	863295	863323	28	Node	node="Node_33->Node_32";neg_log_likelihood="1980.162279";taxa=" 5-22b_ERR1760475 1-28a_ERR1760482 10-26b_ERR1760486 9-29b_ERR1760484 3-29b_ERR1760467 9-1a_ERR1760494 9-1b_ERR1760493 2-26b_ERR1760487 S45 130_Rogers R24 H5";snp_count="4";
GUBBINS	329	392	63	Node	node="Node_33->Node_32";neg_log_likelihood="1968.399263";taxa=" 5-22b_ERR1760475 1-28a_ERR1760482 10-26b_ERR1760486 9-29b_ERR1760484 3-29b_ERR1760467 9-1a_ERR1760494 9-1b_ERR1760493 2-26b_ERR1760487 S45 130_Rogers R24 H5";snp_count="4";
GUBBINS	406733	406961	228	Node	node="Node_34->Node_33";neg_log_likelihood="37467.926541";taxa=" 6-17a_ERR1760479 5-22b_ERR1760475 1-28a_ERR1760482 10-26b_ERR1760486 9-29b_ERR1760484 3-29b_ERR1760467 9-1a_ERR1760494 9-1b_ERR1760493 2-26b_ERR1760487 S45 130_Rogers R24 H5";snp_count="160";
GUBBINS	410028	410650	622	Node	node="Node_34->Node_33";neg_log_likelihood="37200.186425";taxa=" 6-17a_ERR1760479 5-22b_ERR1760475 1-28a_ERR1760482 10-26b_ERR1760486 9-29b_ERR1760484 3-29b_ERR1760467 9-1a_ERR1760494 9-1b_ERR1760493 2-26b_ERR1760487 S45 130_Rogers R24 H5";snp_count="179";
GUBBINS	408583	409142	559	Node	node="Node_34->Node_33";neg_log_likelihood="36954.743212";taxa=" 6-17a_ERR1760479 5-22b_ERR1760475 1-28a_ERR1760482 10-26b_ERR1760486 9-29b_ERR1760484 3-29b_ERR1760467 9-1a_ERR1760494 9-1b_ERR1760493 2-26b_ERR1760487 S45 130_Rogers R24 H5";snp_count="92";
GUBBINS	947375	947741	366	Node	node="Node_34->Node_33";neg_log_likelihood="36846.967323";taxa=" 6-17a_ERR1760479 5-22b_ERR1760475 1-28a_ERR1760482 10-26b_ERR1760486 9-29b_ERR1760484 3-29b_ERR1760467 9-1a_ERR1760494 9-1b_ERR1760493 2-26b_ERR1760487 S45 130_Rogers R24 H5";snp_count="78";
GUBBINS	840584	840652	68	Node	node="Node_34->Node_33";neg_log_likelihood="36722.146066";taxa=" 6-17a_ERR1760479 5-22b_ERR1760475 1-28a_ERR1760482 10-26b_ERR1760486 9-29b_ERR1760484 3-29b_ERR1760467 9-1a_ERR1760494 9-1b_ERR1760493 2-26b_ERR1760487 S45 130_Rogers R24 H5";snp_count="35";
GUBBINS	183096	183128	32	Node	node="Node_34->Node_33";neg_log_likelihood="36661.023570";taxa=" 6-17a_ERR1760479 5-22b_ERR1760475 1-28a_ERR1760482 10-26b_ERR1760486 9-29b_ERR1760484 3-29b_ERR1760467 9-1a_ERR1760494 9-1b_ERR1760493 2-26b_ERR1760487 S45 130_Rogers R24 H5";snp_count="26";
GUBBINS	199454	199510	56	Node	node="Node_34->Node_33";neg_log_likelihood="36617.501442";taxa=" 6-17a_ERR1760479 5-22b_ERR1760475 1-28a_ERR1760482 10-26b_ERR1760486 9-29b_ERR1760484 3-29b_ERR1760467 9-1a_ERR1760494 9-1b_ERR1760493 2-26b_ERR1760487 S45 130_Rogers R24 H5";snp_count="29";
GUBBINS	421830	422138	308	Node	node="Node_34->Node_33";neg_log_likelihood="36568.044277";taxa=" 6-17a_ERR1760479 5-22b_ERR1760475 1-28a_ERR1760482 10-26b_ERR1760486 9-29b_ERR1760484 3-29b_ERR1760467 9-1a_ERR1760494 9-1b_ERR1760493 2-26b_ERR1760487 S45 130_Rogers R24 H5";snp_count="49";
GUBBINS	848392	848419	27	Node	node="Node_34->Node_33";neg_log_likelihood="36477.066715";taxa=" 6-17a_ERR1760479 5-22b_ERR1760475 1-28a_ERR1760482 10-26b_ERR1760486 9-29b_ERR1760484 3-29b_ERR1760467 9-1a_ERR1760494 9-1b_ERR1760493 2-26b_ERR1760487 S45 130_Rogers R24 H5";snp_count="21";
GUBBINS	1054764	1054800	36	Node	node="Node_34->Node_33";neg_log_likelihood="36442.825772";taxa=" 6-17a_ERR1760479 5-22b_ERR1760475 1-28a_ERR1760482 10-26b_ERR1760486 9-29b_ERR1760484 3-29b_ERR1760467 9-1a_ERR1760494 9-1b_ERR1760493 2-26b_ERR1760487 S45 130_Rogers R24 H5";snp_count="21";
GUBBINS	120754	120813	59	Node	node="Node_34->Node_33";neg_log_likelihood="36405.222052";taxa=" 6-17a_ERR1760479 5-22b_ERR1760475 1-28a_ERR1760482 10-26b_ERR1760486 9-29b_ERR1760484 3-29b_ERR1760467 9-1a_ERR1760494 9-1b_ERR1760493 2-26b_ERR1760487 S45 130_Rogers R24 H5";snp_count="24";
GUBBINS	311794	311828	34	Node	node="Node_34->Node_33";neg_log_likelihood="36361.083718";taxa=" 6-17a_ERR1760479 5-22b_ERR1760475 1-28a_ERR1760482 10-26b_ERR1760486 9-29b_ERR1760484 3-29b_ERR1760467 9-1a_ERR1760494 9-1b_ERR1760493 2-26b_ERR1760487 S45 130_Rogers R24 H5";snp_count="20";
GUBBINS	21138	21163	25	Node	node="Node_34->Node_33";neg_log_likelihood="36324.397918";taxa=" 6-17a_ERR1760479 5-22b_ERR1760475 1-28a_ERR1760482 10-26b_ERR1760486 9-29b_ERR1760484 3-29b_ERR1760467 9-1a_ERR1760494 9-1b_ERR1760493 2-26b_ERR1760487 S45 130_Rogers R24 H5";snp_count="18";
GUBBINS	764719	764759	40	Node	node="Node_34->Node_33";neg_log_likelihood="36293.113775";taxa=" 6-17a_ERR1760479 5-22b_ERR1760475 1-28a_ERR1760482 10-26b_ERR1760486 9-29b_ERR1760484 3-29b_ERR1760467 9-1a_ERR1760494 9-1b_ERR1760493 2-26b_ERR1760487 S45 130_Rogers R24 H5";snp_count="20";
GUBBINS	1102826	1102855	29	Node	node="Node_34->Node_33";neg_log_likelihood="36256.268704";taxa=" 6-17a_ERR1760479 5-22b_ERR1760475 1-28a_ERR1760482 10-26b_ERR1760486 9-29b_ERR1760484 3-29b_ERR1760467 9-1a_ERR1760494 9-1b_ERR1760493 2-26b_ERR1760487 S45 130_Rogers R24 H5";snp_count="18";
GUBBINS	411885	411926	41	Node	node="Node_34->Node_33";neg_log_likelihood="36225.123264";taxa=" 6-17a_ERR1760479 5-22b_ERR1760475 1-28a_ERR1760482 10-26b_ERR1760486 9-29b_ERR1760484 3-29b_ERR1760467 9-1a_ERR1760494 9-1b_ERR1760493 2-26b_ERR1760487 S45 130_Rogers R24 H5";snp_count="19";
GUBBINS	181785	182075	290	Node	node="Node_34->Node_33";neg_log_likelihood="36190.564783";taxa=" 6-17a_ERR1760479 5-22b_ERR1760475 1-28a_ERR1760482 10-26b_ERR1760486 9-29b_ERR1760484 3-29b_ERR1760467 9-1a_ERR1760494 9-1b_ERR1760493 2-26b_ERR1760487 S45 130_Rogers R24 H5";snp_count="35";
GUBBINS	539226	539241	15	Node	node="Node_34->Node_33";neg_log_likelihood="36125.751283";taxa=" 6-17a_ERR1760479 5-22b_ERR1760475 1-28a_ERR1760482 10-26b_ERR1760486 9-29b_ERR1760484 3-29b_ERR1760467 9-1a_ERR1760494 9-1b_ERR1760493 2-26b_ERR1760487 S45 130_Rogers R24 H5";snp_count="13";
GUBBINS	406530	406585	55	Node	node="Node_34->Node_33";neg_log_likelihood="36102.030220";taxa=" 6-17a_ERR1760479 5-22b_ERR1760475 1-28a_ERR1760482 10-26b_ERR1760486 9-29b_ERR1760484 3-29b_ERR1760467 9-1a_ERR1760494 9-1b_ERR1760493 2-26b_ERR1760487 S45 130_Rogers R24 H5";snp_count="19";
GUBBINS	462701	462768	67	Node	node="Node_34->Node_33";neg_log_likelihood="36068.504297";taxa=" 6-17a_ERR1760479 5-22b_ERR1760475 1-28a_ERR1760482 10-26b_ERR1760486 9-29b_ERR1760484 3-29b_ERR1760467 9-1a_ERR1760494 9-1b_ERR1760493 2-26b_ERR1760487 S45 130_Rogers R24 H5";snp_count="20";
GUBBINS	909363	909527	164	Node	node="Node_34->Node_33";neg_log_likelihood="36032.114630";taxa=" 6-17a_ERR1760479 5-22b_ERR1760475 1-28a_ERR1760482 10-26b_ERR1760486 9-29b_ERR1760484 3-29b_ERR1760467 9-1a_ERR1760494 9-1b_ERR1760493 2-26b_ERR1760487 S45 130_Rogers R24 H5";snp_count="27";
GUBBINS	140718	140791	73	Node	node="Node_34->Node_33";neg_log_likelihood="35981.769734";taxa=" 6-17a_ERR1760479 5-22b_ERR1760475 1-28a_ERR1760482 10-26b_ERR1760486 9-29b_ERR1760484 3-29b_ERR1760467 9-1a_ERR1760494 9-1b_ERR1760493 2-26b_ERR1760487 S45 130_Rogers R24 H5";snp_count="20";
GUBBINS	665557	665577	20	Node	node="Node_34->Node_33";neg_log_likelihood="35944.776874";taxa=" 6-17a_ERR1760479 5-22b_ERR1760475 1-28a_ERR1760482 10-26b_ERR1760486 9-29b_ERR1760484 3-29b_ERR1760467 9-1a_ERR1760494 9-1b_ERR1760493 2-26b_ERR1760487 S45 130_Rogers R24 H5";snp_count="13";
GUBBINS	1099151	1099214	63	Node	node="Node_34->Node_33";neg_log_likelihood="35922.060943";taxa=" 6-17a_ERR1760479 5-22b_ERR1760475 1-28a_ERR1760482 10-26b_ERR1760486 9-29b_ERR1760484 3-29b_ERR1760467 9-1a_ERR1760494 9-1b_ERR1760493 2-26b_ERR1760487 S45 130_Rogers R24 H5";snp_count="18";
GUBBINS	225754	225877	123	Node	node="Node_34->Node_33";neg_log_likelihood="35889.584206";taxa=" 6-17a_ERR1760479 5-22b_ERR1760475 1-28a_ERR1760482 10-26b_ERR1760486 9-29b_ERR1760484 3-29b_ERR1760467 9-1a_ERR1760494 9-1b_ERR1760493 2-26b_ERR1760487 S45 130_Rogers R24 H5";snp_count="22";
GUBBINS	651629	651785	156	Node	node="Node_34->Node_33";neg_log_likelihood="35848.491266";taxa=" 6-17a_ERR1760479 5-22b_ERR1760475 1-28a_ERR1760482 10-26b_ERR1760486 9-29b_ERR1760484 3-29b_ERR1760467 9-1a_ERR1760494 9-1b_ERR1760493 2-26b_ERR1760487 S45 130_Rogers R24 H5";snp_count="24";
GUBBINS	529406	529458	52	Node	node="Node_34->Node_33";neg_log_likelihood="35803.634017";taxa=" 6-17a_ERR1760479 5-22b_ERR1760475 1-28a_ERR1760482 10-26b_ERR1760486 9-29b_ERR1760484 3-29b_ERR1760467 9-1a_ERR1760494 9-1b_ERR1760493 2-26b_ERR1760487 S45 130_Rogers R24 H5";snp_count="15";
GUBBINS	55901	55932	31	Node	node="Node_34->Node_33";neg_log_likelihood="35775.872710";taxa=" 6-17a_ERR1760479 5-22b_ERR1760475 1-28a_ERR1760482 10-26b_ERR1760486 9-29b_ERR1760484 3-29b_ERR1760467 9-1a_ERR1760494 9-1b_ERR1760493 2-26b_ERR1760487 S45 130_Rogers R24 H5";snp_count="13";
GUBBINS	25129	25139	10	Node	node="Node_34->Node_33";neg_log_likelihood="35752.270716";taxa=" 6-17a_ERR1760479 5-22b_ERR1760475 1-28a_ERR1760482 10-26b_ERR1760486 9-29b_ERR1760484 3-29b_ERR1760467 9-1a_ERR1760494 9-1b_ERR1760493 2-26b_ERR1760487 S45 130_Rogers R24 H5";snp_count="9";
GUBBINS	488894	488964	70	Node	node="Node_34->Node_33";neg_log_likelihood="35736.001042";taxa=" 6-17a_ERR1760479 5-22b_ERR1760475 1-28a_ERR1760482 10-26b_ERR1760486 9-29b_ERR1760484 3-29b_ERR1760467 9-1a_ERR1760494 9-1b_ERR1760493 2-26b_ERR1760487 S45 130_Rogers R24 H5";snp_count="17";
GUBBINS	284616	284666	50	Node	node="Node_34->Node_33";neg_log_likelihood="35704.500666";taxa=" 6-17a_ERR1760479 5-22b_ERR1760475 1-28a_ERR1760482 10-26b_ERR1760486 9-29b_ERR1760484 3-29b_ERR1760467 9-1a_ERR1760494 9-1b_ERR1760493 2-26b_ERR1760487 S45 130_Rogers R24 H5";snp_count="15";
GUBBINS	568135	568263	128	Node	node="Node_34->Node_33";neg_log_likelihood="35676.600141";taxa=" 6-17a_ERR1760479 5-22b_ERR1760475 1-28a_ERR1760482 10-26b_ERR1760486 9-29b_ERR1760484 3-29b_ERR1760467 9-1a_ERR1760494 9-1b_ERR1760493 2-26b_ERR1760487 S45 130_Rogers R24 H5";snp_count="21";
GUBBINS	44214	44231	17	Node	node="Node_34->Node_33";neg_log_likelihood="35638.274754";taxa=" 6-17a_ERR1760479 5-22b_ERR1760475 1-28a_ERR1760482 10-26b_ERR1760486 9-29b_ERR1760484 3-29b_ERR1760467 9-1a_ERR1760494 9-1b_ERR1760493 2-26b_ERR1760487 S45 130_Rogers R24 H5";snp_count="10";
GUBBINS	195276	195324	48	Node	node="Node_34->Node_33";neg_log_likelihood="35619.780304";taxa=" 6-17a_ERR1760479 5-22b_ERR1760475 1-28a_ERR1760482 10-26b_ERR1760486 9-29b_ERR1760484 3-29b_ERR1760467 9-1a_ERR1760494 9-1b_ERR1760493 2-26b_ERR1760487 S45 130_Rogers R24 H5";snp_count="14";
GUBBINS	1093595	1093742	147	Node	node="Node_34->Node_33";neg_log_likelihood="35593.790457";taxa=" 6-17a_ERR1760479 5-22b_ERR1760475 1-28a_ERR1760482 10-26b_ERR1760486 9-29b_ERR1760484 3-29b_ERR1760467 9-1a_ERR1760494 9-1b_ERR1760493 2-26b_ERR1760487 S45 130_Rogers R24 H5";snp_count="21";
GUBBINS	406360	406420	60	Node	node="Node_34->Node_33";neg_log_likelihood="35554.256366";taxa=" 6-17a_ERR1760479 5-22b_ERR1760475 1-28a_ERR1760482 10-26b_ERR1760486 9-29b_ERR1760484 3-29b_ERR1760467 9-1a_ERR1760494 9-1b_ERR1760493 2-26b_ERR1760487 S45 130_Rogers R24 H5";snp_count="15";
GUBBINS	771060	771121	61	Node	node="Node_34->Node_33";neg_log_likelihood="35526.245827";taxa=" 6-17a_ERR1760479 5-22b_ERR1760475 1-28a_ERR1760482 10-26b_ERR1760486 9-29b_ERR1760484 3-29b_ERR1760467 9-1a_ERR1760494 9-1b_ERR1760493 2-26b_ERR1760487 S45 130_Rogers R24 H5";snp_count="15";
GUBBINS	394128	394159	31	Node	node="Node_34->Node_33";neg_log_likelihood="35498.271097";taxa=" 6-17a_ERR1760479 5-22b_ERR1760475 1-28a_ERR1760482 10-26b_ERR1760486 9-29b_ERR1760484 3-29b_ERR1760467 9-1a_ERR1760494 9-1b_ERR1760493 2-26b_ERR1760487 S45 130_Rogers R24 H5";snp_count="12";
GUBBINS	416616	416672	56	Node	node="Node_34->Node_33";neg_log_likelihood="35476.809043";taxa=" 6-17a_ERR1760479 5-22b_ERR1760475 1-28a_ERR1760482 10-26b_ERR1760486 9-29b_ERR1760484 3-29b_ERR1760467 9-1a_ERR1760494 9-1b_ERR1760493 2-26b_ERR1760487 S45 130_Rogers R24 H5";snp_count="14";
GUBBINS	1101536	1101593	57	Node	node="Node_34->Node_33";neg_log_likelihood="35450.768984";taxa=" 6-17a_ERR1760479 5-22b_ERR1760475 1-28a_ERR1760482 10-26b_ERR1760486 9-29b_ERR1760484 3-29b_ERR1760467 9-1a_ERR1760494 9-1b_ERR1760493 2-26b_ERR1760487 S45 130_Rogers R24 H5";snp_count="14";
GUBBINS	528761	528843	82	Node	node="Node_34->Node_33";neg_log_likelihood="35425.496009";taxa=" 6-17a_ERR1760479 5-22b_ERR1760475 1-28a_ERR1760482 10-26b_ERR1760486 9-29b_ERR1760484 3-29b_ERR1760467 9-1a_ERR1760494 9-1b_ERR1760493 2-26b_ERR1760487 S45 130_Rogers R24 H5";snp_count="15";
GUBBINS	418548	418614	66	Node	node="Node_34->Node_33";neg_log_likelihood="35397.402926";taxa=" 6-17a_ERR1760479 5-22b_ERR1760475 1-28a_ERR1760482 10-26b_ERR1760486 9-29b_ERR1760484 3-29b_ERR1760467 9-1a_ERR1760494 9-1b_ERR1760493 2-26b_ERR1760487 S45 130_Rogers R24 H5";snp_count="14";
GUBBINS	994436	994484	48	Node	node="Node_34->Node_33";neg_log_likelihood="35371.217357";taxa=" 6-17a_ERR1760479 5-22b_ERR1760475 1-28a_ERR1760482 10-26b_ERR1760486 9-29b_ERR1760484 3-29b_ERR1760467 9-1a_ERR1760494 9-1b_ERR1760493 2-26b_ERR1760487 S45 130_Rogers R24 H5";snp_count="11";
GUBBINS	1008365	1008448	83	Node	node="Node_34->Node_33";neg_log_likelihood="35350.938408";taxa=" 6-17a_ERR1760479 5-22b_ERR1760475 1-28a_ERR1760482 10-26b_ERR1760486 9-29b_ERR1760484 3-29b_ERR1760467 9-1a_ERR1760494 9-1b_ERR1760493 2-26b_ERR1760487 S45 130_Rogers R24 H5";snp_count="15";
GUBBINS	403877	404069	192	Node	node="Node_34->Node_33";neg_log_likelihood="35318.836346";taxa=" 6-17a_ERR1760479 5-22b_ERR1760475 1-28a_ERR1760482 10-26b_ERR1760486 9-29b_ERR1760484 3-29b_ERR1760467 9-1a_ERR1760494 9-1b_ERR1760493 2-26b_ERR1760487 S45 130_Rogers R24 H5";snp_count="25";
GUBBINS	121390	121509	119	Node	node="Node_34->Node_33";neg_log_likelihood="35275.663684";taxa=" 6-17a_ERR1760479 5-22b_ERR1760475 1-28a_ERR1760482 10-26b_ERR1760486 9-29b_ERR1760484 3-29b_ERR1760467 9-1a_ERR1760494 9-1b_ERR1760493 2-26b_ERR1760487 S45 130_Rogers R24 H5";snp_count="17";
GUBBINS	272871	272958	87	Node	node="Node_34->Node_33";neg_log_likelihood="35243.604366";taxa=" 6-17a_ERR1760479 5-22b_ERR1760475 1-28a_ERR1760482 10-26b_ERR1760486 9-29b_ERR1760484 3-29b_ERR1760467 9-1a_ERR1760494 9-1b_ERR1760493 2-26b_ERR1760487 S45 130_Rogers R24 H5";snp_count="15";
GUBBINS	192468	192521	53	Node	node="Node_34->Node_33";neg_log_likelihood="35216.059340";taxa=" 6-17a_ERR1760479 5-22b_ERR1760475 1-28a_ERR1760482 10-26b_ERR1760486 9-29b_ERR1760484 3-29b_ERR1760467 9-1a_ERR1760494 9-1b_ERR1760493 2-26b_ERR1760487 S45 130_Rogers R24 H5";snp_count="12";
GUBBINS	1101832	1101874	42	Node	node="Node_34->Node_33";neg_log_likelihood="35193.658702";taxa=" 6-17a_ERR1760479 5-22b_ERR1760475 1-28a_ERR1760482 10-26b_ERR1760486 9-29b_ERR1760484 3-29b_ERR1760467 9-1a_ERR1760494 9-1b_ERR1760493 2-26b_ERR1760487 S45 130_Rogers R24 H5";snp_count="11";
GUBBINS	192322	192345	23	Node	node="Node_34->Node_33";neg_log_likelihood="35173.086873";taxa=" 6-17a_ERR1760479 5-22b_ERR1760475 1-28a_ERR1760482 10-26b_ERR1760486 9-29b_ERR1760484 3-29b_ERR1760467 9-1a_ERR1760494 9-1b_ERR1760493 2-26b_ERR1760487 S45 130_Rogers R24 H5";snp_count="9";
GUBBINS	417031	417074	43	Node	node="Node_34->Node_33";neg_log_likelihood="35156.431058";taxa=" 6-17a_ERR1760479 5-22b_ERR1760475 1-28a_ERR1760482 10-26b_ERR1760486 9-29b_ERR1760484 3-29b_ERR1760467 9-1a_ERR1760494 9-1b_ERR1760493 2-26b_ERR1760487 S45 130_Rogers R24 H5";snp_count="11";
GUBBINS	273042	273144	102	Node	node="Node_34->Node_33";neg_log_likelihood="35135.963548";taxa=" 6-17a_ERR1760479 5-22b_ERR1760475 1-28a_ERR1760482 10-26b_ERR1760486 9-29b_ERR1760484 3-29b_ERR1760467 9-1a_ERR1760494 9-1b_ERR1760493 2-26b_ERR1760487 S45 130_Rogers R24 H5";snp_count="15";
GUBBINS	763957	764050	93	Node	node="Node_34->Node_33";neg_log_likelihood="35107.654039";taxa=" 6-17a_ERR1760479 5-22b_ERR1760475 1-28a_ERR1760482 10-26b_ERR1760486 9-29b_ERR1760484 3-29b_ERR1760467 9-1a_ERR1760494 9-1b_ERR1760493 2-26b_ERR1760487 S45 130_Rogers R24 H5";snp_count="14";
GUBBINS	416751	416829	78	Node	node="Node_34->Node_33";neg_log_likelihood="35081.811880";taxa=" 6-17a_ERR1760479 5-22b_ERR1760475 1-28a_ERR1760482 10-26b_ERR1760486 9-29b_ERR1760484 3-29b_ERR1760467 9-1a_ERR1760494 9-1b_ERR1760493 2-26b_ERR1760487 S45 130_Rogers R24 H5";snp_count="13";
GUBBINS	102441	102491	50	Node	node="Node_34->Node_33";neg_log_likelihood="35057.344495";taxa=" 6-17a_ERR1760479 5-22b_ERR1760475 1-28a_ERR1760482 10-26b_ERR1760486 9-29b_ERR1760484 3-29b_ERR1760467 9-1a_ERR1760494 9-1b_ERR1760493 2-26b_ERR1760487 S45 130_Rogers R24 H5";snp_count="11";
GUBBINS	909599	909734	135	Node	node="Node_34->Node_33";neg_log_likelihood="35036.825909";taxa=" 6-17a_ERR1760479 5-22b_ERR1760475 1-28a_ERR1760482 10-26b_ERR1760486 9-29b_ERR1760484 3-29b_ERR1760467 9-1a_ERR1760494 9-1b_ERR1760493 2-26b_ERR1760487 S45 130_Rogers R24 H5";snp_count="16";
GUBBINS	360342	360461	119	Node	node="Node_34->Node_33";neg_log_likelihood="35006.537291";taxa=" 6-17a_ERR1760479 5-22b_ERR1760475 1-28a_ERR1760482 10-26b_ERR1760486 9-29b_ERR1760484 3-29b_ERR1760467 9-1a_ERR1760494 9-1b_ERR1760493 2-26b_ERR1760487 S45 130_Rogers R24 H5";snp_count="15";
GUBBINS	706203	706256	53	Node	node="Node_34->Node_33";neg_log_likelihood="34978.097897";taxa=" 6-17a_ERR1760479 5-22b_ERR1760475 1-28a_ERR1760482 10-26b_ERR1760486 9-29b_ERR1760484 3-29b_ERR1760467 9-1a_ERR1760494 9-1b_ERR1760493 2-26b_ERR1760487 S45 130_Rogers R24 H5";snp_count="11";
GUBBINS	196056	196125	69	Node	node="Node_34->Node_33";neg_log_likelihood="34957.484222";taxa=" 6-17a_ERR1760479 5-22b_ERR1760475 1-28a_ERR1760482 10-26b_ERR1760486 9-29b_ERR1760484 3-29b_ERR1760467 9-1a_ERR1760494 9-1b_ERR1760493 2-26b_ERR1760487 S45 130_Rogers R24 H5";snp_count="12";
GUBBINS	192789	192891	102	Node	node="Node_34->Node_33";neg_log_likelihood="34934.906221";taxa=" 6-17a_ERR1760479 5-22b_ERR1760475 1-28a_ERR1760482 10-26b_ERR1760486 9-29b_ERR1760484 3-29b_ERR1760467 9-1a_ERR1760494 9-1b_ERR1760493 2-26b_ERR1760487 S45 130_Rogers R24 H5";snp_count="14";
GUBBINS	138507	138631	124	Node	node="Node_34->Node_33";neg_log_likelihood="34908.530036";taxa=" 6-17a_ERR1760479 5-22b_ERR1760475 1-28a_ERR1760482 10-26b_ERR1760486 9-29b_ERR1760484 3-29b_ERR1760467 9-1a_ERR1760494 9-1b_ERR1760493 2-26b_ERR1760487 S45 130_Rogers R24 H5";snp_count="15";
GUBBINS	112525	112571	46	Node	node="Node_34->Node_33";neg_log_likelihood="34880.331098";taxa=" 6-17a_ERR1760479 5-22b_ERR1760475 1-28a_ERR1760482 10-26b_ERR1760486 9-29b_ERR1760484 3-29b_ERR1760467 9-1a_ERR1760494 9-1b_ERR1760493 2-26b_ERR1760487 S45 130_Rogers R24 H5";snp_count="10";
GUBBINS	534043	534136	93	Node	node="Node_34->Node_33";neg_log_likelihood="34861.572403";taxa=" 6-17a_ERR1760479 5-22b_ERR1760475 1-28a_ERR1760482 10-26b_ERR1760486 9-29b_ERR1760484 3-29b_ERR1760467 9-1a_ERR1760494 9-1b_ERR1760493 2-26b_ERR1760487 S45 130_Rogers R24 H5";snp_count="13";
GUBBINS	651928	652043	115	Node	node="Node_34->Node_33";neg_log_likelihood="34837.101087";taxa=" 6-17a_ERR1760479 5-22b_ERR1760475 1-28a_ERR1760482 10-26b_ERR1760486 9-29b_ERR1760484 3-29b_ERR1760467 9-1a_ERR1760494 9-1b_ERR1760493 2-26b_ERR1760487 S45 130_Rogers R24 H5";snp_count="14";
GUBBINS	78985	79052	67	Node	node="Node_34->Node_33";neg_log_likelihood="34810.739357";taxa=" 6-17a_ERR1760479 5-22b_ERR1760475 1-28a_ERR1760482 10-26b_ERR1760486 9-29b_ERR1760484 3-29b_ERR1760467 9-1a_ERR1760494 9-1b_ERR1760493 2-26b_ERR1760487 S45 130_Rogers R24 H5";snp_count="11";
GUBBINS	537398	537490	92	Node	node="Node_34->Node_33";neg_log_likelihood="34790.101735";taxa=" 6-17a_ERR1760479 5-22b_ERR1760475 1-28a_ERR1760482 10-26b_ERR1760486 9-29b_ERR1760484 3-29b_ERR1760467 9-1a_ERR1760494 9-1b_ERR1760493 2-26b_ERR1760487 S45 130_Rogers R24 H5";snp_count="11";
GUBBINS	137822	137879	57	Node	node="Node_34->Node_33";neg_log_likelihood="34769.410280";taxa=" 6-17a_ERR1760479 5-22b_ERR1760475 1-28a_ERR1760482 10-26b_ERR1760486 9-29b_ERR1760484 3-29b_ERR1760467 9-1a_ERR1760494 9-1b_ERR1760493 2-26b_ERR1760487 S45 130_Rogers R24 H5";snp_count="10";
GUBBINS	769061	769102	41	Node	node="Node_34->Node_33";neg_log_likelihood="34750.615345";taxa=" 6-17a_ERR1760479 5-22b_ERR1760475 1-28a_ERR1760482 10-26b_ERR1760486 9-29b_ERR1760484 3-29b_ERR1760467 9-1a_ERR1760494 9-1b_ERR1760493 2-26b_ERR1760487 S45 130_Rogers R24 H5";snp_count="9";
GUBBINS	198824	198831	7	Node	node="Node_34->Node_33";neg_log_likelihood="34733.752517";taxa=" 6-17a_ERR1760479 5-22b_ERR1760475 1-28a_ERR1760482 10-26b_ERR1760486 9-29b_ERR1760484 3-29b_ERR1760467 9-1a_ERR1760494 9-1b_ERR1760493 2-26b_ERR1760487 S45 130_Rogers R24 H5";snp_count="5";
GUBBINS	277411	277563	152	Node	node="Node_34->Node_33";neg_log_likelihood="34724.475793";taxa=" 6-17a_ERR1760479 5-22b_ERR1760475 1-28a_ERR1760482 10-26b_ERR1760486 9-29b_ERR1760484 3-29b_ERR1760467 9-1a_ERR1760494 9-1b_ERR1760493 2-26b_ERR1760487 S45 130_Rogers R24 H5";snp_count="15";
GUBBINS	187417	187494	77	Node	node="Node_34->Node_33";neg_log_likelihood="34696.061223";taxa=" 6-17a_ERR1760479 5-22b_ERR1760475 1-28a_ERR1760482 10-26b_ERR1760486 9-29b_ERR1760484 3-29b_ERR1760467 9-1a_ERR1760494 9-1b_ERR1760493 2-26b_ERR1760487 S45 130_Rogers R24 H5";snp_count="11";
GUBBINS	1102019	1102097	78	Node	node="Node_34->Node_33";neg_log_likelihood="34675.257806";taxa=" 6-17a_ERR1760479 5-22b_ERR1760475 1-28a_ERR1760482 10-26b_ERR1760486 9-29b_ERR1760484 3-29b_ERR1760467 9-1a_ERR1760494 9-1b_ERR1760493 2-26b_ERR1760487 S45 130_Rogers R24 H5";snp_count="11";
GUBBINS	670922	671025	103	Node	node="Node_34->Node_33";neg_log_likelihood="34654.697753";taxa=" 6-17a_ERR1760479 5-22b_ERR1760475 1-28a_ERR1760482 10-26b_ERR1760486 9-29b_ERR1760484 3-29b_ERR1760467 9-1a_ERR1760494 9-1b_ERR1760493 2-26b_ERR1760487 S45 130_Rogers R24 H5";snp_count="12";
GUBBINS	1111228	1111313	85	Node	node="Node_34->Node_33";neg_log_likelihood="34631.902643";taxa=" 6-17a_ERR1760479 5-22b_ERR1760475 1-28a_ERR1760482 10-26b_ERR1760486 9-29b_ERR1760484 3-29b_ERR1760467 9-1a_ERR1760494 9-1b_ERR1760493 2-26b_ERR1760487 S45 130_Rogers R24 H5";snp_count="11";
GUBBINS	137138	137270	132	Node	node="Node_34->Node_33";neg_log_likelihood="34611.210323";taxa=" 6-17a_ERR1760479 5-22b_ERR1760475 1-28a_ERR1760482 10-26b_ERR1760486 9-29b_ERR1760484 3-29b_ERR1760467 9-1a_ERR1760494 9-1b_ERR1760493 2-26b_ERR1760487 S45 130_Rogers R24 H5";snp_count="13";
GUBBINS	393266	393275	9	Node	node="Node_34->Node_33";neg_log_likelihood="34584.065731";taxa=" 6-17a_ERR1760479 5-22b_ERR1760475 1-28a_ERR1760482 10-26b_ERR1760486 9-29b_ERR1760484 3-29b_ERR1760467 9-1a_ERR1760494 9-1b_ERR1760493 2-26b_ERR1760487 S45 130_Rogers R24 H5";snp_count="6";
GUBBINS	210718	212888	2170	Node	node="Node_11->Node_9";neg_log_likelihood="19985.591160";taxa=" 11-17b_ERR1760476 11-17a_ERR1760477";snp_count="172";
GUBBINS	201528	203386	1858	Node	node="Node_11->Node_9";neg_log_likelihood="19666.033313";taxa=" 11-17b_ERR1760476 11-17a_ERR1760477";snp_count="119";
GUBBINS	57758	59042	1284	Node	node="Node_11->Node_9";neg_log_likelihood="19416.896005";taxa=" 11-17b_ERR1760476 11-17a_ERR1760477";snp_count="89";
GUBBINS	207803	209039	1236	Node	node="Node_11->Node_9";neg_log_likelihood="19222.955039";taxa=" 11-17b_ERR1760476 11-17a_ERR1760477";snp_count="87";
GUBBINS	199454	199510	56	Node	node="Node_11->Node_9";neg_log_likelihood="19034.456059";taxa=" 11-17b_ERR1760476 11-17a_ERR1760477";snp_count="31";
GUBBINS	416199	417798	1599	Node	node="Node_11->Node_9";neg_log_likelihood="18966.862115";taxa=" 11-17b_ERR1760476 11-17a_ERR1760477";snp_count="63";
GUBBINS	209220	210179	959	Node	node="Node_11->Node_9";neg_log_likelihood="18831.398050";taxa=" 11-17b_ERR1760476 11-17a_ERR1760477";snp_count="72";
GUBBINS	1012431	1012473	42	Node	node="Node_11->Node_9";neg_log_likelihood="18674.293469";taxa=" 11-17b_ERR1760476 11-17a_ERR1760477";snp_count="26";
GUBBINS	54739	55663	924	Node	node="Node_11->Node_9";neg_log_likelihood="18620.404547";taxa=" 11-17b_ERR1760476 11-17a_ERR1760477";snp_count="63";
GUBBINS	206256	207224	968	Node	node="Node_11->Node_9";neg_log_likelihood="18482.018690";taxa=" 11-17b_ERR1760476 11-17a_ERR1760477";snp_count="65";
GUBBINS	55880	56832	952	Node	node="Node_11->Node_9";neg_log_likelihood="18337.829272";taxa=" 11-17b_ERR1760476 11-17a_ERR1760477";snp_count="60";
GUBBINS	67848	68714	866	Node	node="Node_11->Node_9";neg_log_likelihood="18203.848154";taxa=" 11-17b_ERR1760476 11-17a_ERR1760477";snp_count="61";
GUBBINS	421380	421582	202	Node	node="Node_11->Node_9";neg_log_likelihood="18069.824153";taxa=" 11-17b_ERR1760476 11-17a_ERR1760477";snp_count="36";
GUBBINS	218884	219416	532	Node	node="Node_11->Node_9";neg_log_likelihood="17991.623305";taxa=" 11-17b_ERR1760476 11-17a_ERR1760477";snp_count="48";
GUBBINS	399845	401306	1461	Node	node="Node_11->Node_9";neg_log_likelihood="17884.824752";taxa=" 11-17b_ERR1760476 11-17a_ERR1760477";snp_count="45";
GUBBINS	1072827	1072875	48	Node	node="Node_11->Node_9";neg_log_likelihood="17784.764516";taxa=" 11-17b_ERR1760476 11-17a_ERR1760477";snp_count="23";
GUBBINS	533543	534451	908	Node	node="Node_11->Node_9";neg_log_likelihood="17735.271265";taxa=" 11-17b_ERR1760476 11-17a_ERR1760477";snp_count="55";
GUBBINS	161676	161723	47	Node	node="Node_11->Node_9";neg_log_likelihood="17612.608063";taxa=" 11-17b_ERR1760476 11-17a_ERR1760477";snp_count="19";
GUBBINS	410487	410851	364	Node	node="Node_11->Node_9";neg_log_likelihood="17573.585562";taxa=" 11-17b_ERR1760476 11-17a_ERR1760477";snp_count="37";
GUBBINS	239061	239897	836	Node	node="Node_11->Node_9";neg_log_likelihood="17491.847962";taxa=" 11-17b_ERR1760476 11-17a_ERR1760477";snp_count="49";
GUBBINS	203766	204225	459	Node	node="Node_11->Node_9";neg_log_likelihood="17381.202668";taxa=" 11-17b_ERR1760476 11-17a_ERR1760477";snp_count="39";
GUBBINS	411873	412279	406	Node	node="Node_11->Node_9";neg_log_likelihood="17294.503422";taxa=" 11-17b_ERR1760476 11-17a_ERR1760477";snp_count="22";
GUBBINS	437582	437604	22	Node	node="Node_11->Node_9";neg_log_likelihood="17248.868240";taxa=" 11-17b_ERR1760476 11-17a_ERR1760477";snp_count="14";
GUBBINS	132540	132569	29	Node	node="Node_11->Node_9";neg_log_likelihood="17218.383598";taxa=" 11-17b_ERR1760476 11-17a_ERR1760477";snp_count="15";
GUBBINS	360375	360604	229	Node	node="Node_11->Node_9";neg_log_likelihood="17185.356519";taxa=" 11-17b_ERR1760476 11-17a_ERR1760477";snp_count="26";
GUBBINS	408604	409137	533	Node	node="Node_11->Node_9";neg_log_likelihood="17127.867600";taxa=" 11-17b_ERR1760476 11-17a_ERR1760477";snp_count="22";
GUBBINS	805977	805997	20	Node	node="Node_11->Node_9";neg_log_likelihood="17078.674819";taxa=" 11-17b_ERR1760476 11-17a_ERR1760477";snp_count="13";
GUBBINS	835131	835294	163	Node	node="Node_11->Node_9";neg_log_likelihood="17050.763427";taxa=" 11-17b_ERR1760476 11-17a_ERR1760477";snp_count="22";
GUBBINS	204779	205002	223	Node	node="Node_11->Node_9";neg_log_likelihood="17001.375478";taxa=" 11-17b_ERR1760476 11-17a_ERR1760477";snp_count="25";
GUBBINS	282311	282699	388	Node	node="Node_11->Node_9";neg_log_likelihood="16945.292668";taxa=" 11-17b_ERR1760476 11-17a_ERR1760477";snp_count="30";
GUBBINS	537548	537860	312	Node	node="Node_11->Node_9";neg_log_likelihood="16879.187606";taxa=" 11-17b_ERR1760476 11-17a_ERR1760477";snp_count="25";
GUBBINS	756789	756998	209	Node	node="Node_11->Node_9";neg_log_likelihood="16823.889388";taxa=" 11-17b_ERR1760476 11-17a_ERR1760477";snp_count="22";
GUBBINS	419092	419111	19	Node	node="Node_11->Node_9";neg_log_likelihood="16774.333487";taxa=" 11-17b_ERR1760476 11-17a_ERR1760477";snp_count="11";
GUBBINS	277229	277523	294	Node	node="Node_11->Node_9";neg_log_likelihood="16750.418573";taxa=" 11-17b_ERR1760476 11-17a_ERR1760477";snp_count="24";
GUBBINS	1102246	1102549	303	Node	node="Node_11->Node_9";neg_log_likelihood="16695.984367";taxa=" 11-17b_ERR1760476 11-17a_ERR1760477";snp_count="24";
GUBBINS	994298	994595	297	Node	node="Node_11->Node_9";neg_log_likelihood="16642.759347";taxa=" 11-17b_ERR1760476 11-17a_ERR1760477";snp_count="23";
GUBBINS	215336	215614	278	Node	node="Node_11->Node_9";neg_log_likelihood="16591.037016";taxa=" 11-17b_ERR1760476 11-17a_ERR1760477";snp_count="22";
GUBBINS	398208	398298	90	Node	node="Node_11->Node_9";neg_log_likelihood="16541.357249";taxa=" 11-17b_ERR1760476 11-17a_ERR1760477";snp_count="15";
GUBBINS	758669	758862	193	Node	node="Node_11->Node_9";neg_log_likelihood="16507.696446";taxa=" 11-17b_ERR1760476 11-17a_ERR1760477";snp_count="19";
GUBBINS	755680	755974	294	Node	node="Node_11->Node_9";neg_log_likelihood="16464.597598";taxa=" 11-17b_ERR1760476 11-17a_ERR1760477";snp_count="22";
GUBBINS	532956	533369	413	Node	node="Node_11->Node_9";neg_log_likelihood="16415.429854";taxa=" 11-17b_ERR1760476 11-17a_ERR1760477";snp_count="24";
GUBBINS	205216	205412	196	Node	node="Node_11->Node_9";neg_log_likelihood="16360.922296";taxa=" 11-17b_ERR1760476 11-17a_ERR1760477";snp_count="18";
GUBBINS	534754	534955	201	Node	node="Node_11->Node_9";neg_log_likelihood="16320.053684";taxa=" 11-17b_ERR1760476 11-17a_ERR1760477";snp_count="18";
GUBBINS	273557	273599	42	Node	node="Node_11->Node_9";neg_log_likelihood="16279.503232";taxa=" 11-17b_ERR1760476 11-17a_ERR1760477";snp_count="11";
GUBBINS	535191	535700	509	Node	node="Node_11->Node_9";neg_log_likelihood="16256.060668";taxa=" 11-17b_ERR1760476 11-17a_ERR1760477";snp_count="16";
GUBBINS	947393	947476	83	Node	node="Node_11->Node_9";neg_log_likelihood="16220.050681";taxa=" 11-17b_ERR1760476 11-17a_ERR1760477";snp_count="12";
GUBBINS	406714	406916	202	Node	node="Node_11->Node_9";neg_log_likelihood="16193.026515";taxa=" 11-17b_ERR1760476 11-17a_ERR1760477";snp_count="16";
GUBBINS	760297	760498	201	Node	node="Node_11->Node_9";neg_log_likelihood="16156.562964";taxa=" 11-17b_ERR1760476 11-17a_ERR1760477";snp_count="16";
GUBBINS	1104260	1104664	404	Node	node="Node_11->Node_9";neg_log_likelihood="16120.338874";taxa=" 11-17b_ERR1760476 11-17a_ERR1760477";snp_count="20";
GUBBINS	536716	537077	361	Node	node="Node_11->Node_9";neg_log_likelihood="16074.655394";taxa=" 11-17b_ERR1760476 11-17a_ERR1760477";snp_count="19";
GUBBINS	181352	181636	284	Node	node="Node_11->Node_9";neg_log_likelihood="16031.515224";taxa=" 11-17b_ERR1760476 11-17a_ERR1760477";snp_count="17";
GUBBINS	409737	410287	550	Node	node="Node_11->Node_9";neg_log_likelihood="15992.554984";taxa=" 11-17b_ERR1760476 11-17a_ERR1760477";snp_count="13";
GUBBINS	217519	217603	84	Node	node="Node_11->Node_9";neg_log_likelihood="15963.005799";taxa=" 11-17b_ERR1760476 11-17a_ERR1760477";snp_count="11";
GUBBINS	54414	54590	176	Node	node="Node_11->Node_9";neg_log_likelihood="15938.049388";taxa=" 11-17b_ERR1760476 11-17a_ERR1760477";snp_count="13";
GUBBINS	219921	220026	105	Node	node="Node_11->Node_9";neg_log_likelihood="15909.125844";taxa=" 11-17b_ERR1760476 11-17a_ERR1760477";snp_count="11";
GUBBINS	909357	909471	114	Node	node="Node_11->Node_9";neg_log_likelihood="15884.379776";taxa=" 11-17b_ERR1760476 11-17a_ERR1760477";snp_count="11";
GUBBINS	184170	184328	158	Node	node="Node_11->Node_9";neg_log_likelihood="15859.820793";taxa=" 11-17b_ERR1760476 11-17a_ERR1760477";snp_count="12";
GUBBINS	462746	462852	106	Node	node="Node_11->Node_9";neg_log_likelihood="15832.456180";taxa=" 11-17b_ERR1760476 11-17a_ERR1760477";snp_count="10";
GUBBINS	1107784	1107920	136	Node	node="Node_11->Node_9";neg_log_likelihood="15809.794653";taxa=" 11-17b_ERR1760476 11-17a_ERR1760477";snp_count="11";
GUBBINS	114	298	184	Node	node="Node_11->Node_9";neg_log_likelihood="15784.838267";taxa=" 11-17b_ERR1760476 11-17a_ERR1760477";snp_count="12";
GUBBINS	1101653	1101674	21	Node	node="Node_11->Node_9";neg_log_likelihood="15757.539382";taxa=" 11-17b_ERR1760476 11-17a_ERR1760477";snp_count="6";
GUBBINS	194992	195385	393	Node	node="Node_11->Node_9";neg_log_likelihood="15743.881143";taxa=" 11-17b_ERR1760476 11-17a_ERR1760477";snp_count="16";
GUBBINS	530381	530675	294	Node	node="Node_11->Node_9";neg_log_likelihood="15706.830988";taxa=" 11-17b_ERR1760476 11-17a_ERR1760477";snp_count="14";
GUBBINS	585874	585879	5	Node	node="Node_11->Node_9";neg_log_likelihood="15674.521634";taxa=" 11-17b_ERR1760476 11-17a_ERR1760477";snp_count="4";
GUBBINS	763748	763956	208	Node	node="Node_11->Node_9";neg_log_likelihood="15665.660760";taxa=" 11-17b_ERR1760476 11-17a_ERR1760477";snp_count="12";
GUBBINS	417820	418078	258	Node	node="Node_11->Node_9";neg_log_likelihood="15638.317904";taxa=" 11-17b_ERR1760476 11-17a_ERR1760477";snp_count="11";
GUBBINS	278895	279080	185	Node	node="Node_11->Node_9";neg_log_likelihood="15613.087320";taxa=" 11-17b_ERR1760476 11-17a_ERR1760477";snp_count="11";
GUBBINS	216025	216118	93	Node	node="Node_11->Node_9";neg_log_likelihood="15588.249769";taxa=" 11-17b_ERR1760476 11-17a_ERR1760477";snp_count="8";
GUBBINS	840588	840600	12	Node	node="Node_11->Node_9";neg_log_likelihood="15561.732354";taxa=" 11-17b_ERR1760476 11-17a_ERR1760477";snp_count="8";
GUBBINS	565810	565836	26	Node	node="Node_11->Node_9";neg_log_likelihood="15546.994290";taxa=" 11-17b_ERR1760476 11-17a_ERR1760477";snp_count="8";
GUBBINS	78962	79042	80	Node	node="Node_11->Node_9";neg_log_likelihood="15530.375277";taxa=" 11-17b_ERR1760476 11-17a_ERR1760477";snp_count="10";
GUBBINS	25129	25139	10	Node	node="Node_11->Node_9";neg_log_likelihood="15501.255389";taxa=" 11-17b_ERR1760476 11-17a_ERR1760477";snp_count="8";
GUBBINS	1063093	1063211	118	Node	node="Node_11->Node_10";neg_log_likelihood="6224.637326";taxa=" 30-22b_ERR1760473 22-22b_ERR1760474";snp_count="28";
GUBBINS	201150	204635	3485	Node	node="Node_11->Node_10";neg_log_likelihood="6157.360012";taxa=" 30-22b_ERR1760473 22-22b_ERR1760474";snp_count="65";
GUBBINS	54843	55501	658	Node	node="Node_11->Node_10";neg_log_likelihood="5993.216010";taxa=" 30-22b_ERR1760473 22-22b_ERR1760474";snp_count="25";
GUBBINS	408584	409551	967	Node	node="Node_11->Node_10";neg_log_likelihood="5928.908665";taxa=" 30-22b_ERR1760473 22-22b_ERR1760474";snp_count="16";
GUBBINS	230	1099	869	Node	node="Node_11->Node_10";neg_log_likelihood="5886.720893";taxa=" 30-22b_ERR1760473 22-22b_ERR1760474";snp_count="21";
GUBBINS	215256	215611	355	Node	node="Node_11->Node_10";neg_log_likelihood="5828.828296";taxa=" 30-22b_ERR1760473 22-22b_ERR1760474";snp_count="15";
GUBBINS	532742	535398	2656	Node	node="Node_11->Node_10";neg_log_likelihood="5778.113139";taxa=" 30-22b_ERR1760473 22-22b_ERR1760474";snp_count="40";
GUBBINS	757806	757916	110	Node	node="Node_11->Node_10";neg_log_likelihood="5674.848270";taxa=" 30-22b_ERR1760473 22-22b_ERR1760474";snp_count="10";
GUBBINS	132541	132564	23	Node	node="Node_11->Node_10";neg_log_likelihood="5649.497050";taxa=" 30-22b_ERR1760473 22-22b_ERR1760474";snp_count="6";
GUBBINS	421551	421746	195	Node	node="Node_11->Node_10";neg_log_likelihood="5632.787692";taxa=" 30-22b_ERR1760473 22-22b_ERR1760474";snp_count="10";
GUBBINS	182268	183302	1034	Node	node="Node_11->Node_10";neg_log_likelihood="5605.832705";taxa=" 30-22b_ERR1760473 22-22b_ERR1760474";snp_count="16";
GUBBINS	764260	765380	1120	Node	node="Node_11->Node_10";neg_log_likelihood="5560.893322";taxa=" 30-22b_ERR1760473 22-22b_ERR1760474";snp_count="16";
GUBBINS	755961	756661	700	Node	node="Node_11->Node_10";neg_log_likelihood="5515.627981";taxa=" 30-22b_ERR1760473 22-22b_ERR1760474";snp_count="13";
GUBBINS	526796	527540	744	Node	node="Node_11->Node_10";neg_log_likelihood="5478.808232";taxa=" 30-22b_ERR1760473 22-22b_ERR1760474";snp_count="13";
GUBBINS	56743	58460	1717	Node	node="Node_11->Node_10";neg_log_likelihood="5442.643086";taxa=" 30-22b_ERR1760473 22-22b_ERR1760474";snp_count="17";
GUBBINS	1104313	1105069	756	Node	node="Node_11->Node_10";neg_log_likelihood="5393.735062";taxa=" 30-22b_ERR1760473 22-22b_ERR1760474";snp_count="12";
GUBBINS	162309	162868	559	Node	node="Node_11->Node_10";neg_log_likelihood="5359.512177";taxa=" 30-22b_ERR1760473 22-22b_ERR1760474";snp_count="11";
GUBBINS	205376	205824	448	Node	node="Node_11->Node_10";neg_log_likelihood="5328.307491";taxa=" 30-22b_ERR1760473 22-22b_ERR1760474";snp_count="10";
GUBBINS	395976	396034	58	Node	node="Node_11->Node_10";neg_log_likelihood="5300.739369";taxa=" 30-22b_ERR1760473 22-22b_ERR1760474";snp_count="5";
GUBBINS	46182	46205	23	Node	node="Node_11->Node_10";neg_log_likelihood="5286.640839";taxa=" 30-22b_ERR1760473 22-22b_ERR1760474";snp_count="4";
GUBBINS	1100996	1101045	49	Node	node="Node_11->Node_10";neg_log_likelihood="5270.933669";taxa=" 30-22b_ERR1760473 22-22b_ERR1760474";snp_count="7";
GUBBINS	185419	185717	298	Node	node="Node_11->Node_10";neg_log_likelihood="5254.083042";taxa=" 30-22b_ERR1760473 22-22b_ERR1760474";snp_count="9";
GUBBINS	536708	536779	71	Node	node="Node_11->Node_10";neg_log_likelihood="5228.454621";taxa=" 30-22b_ERR1760473 22-22b_ERR1760474";snp_count="6";
GUBBINS	263607	263906	299	Node	node="Node_11->Node_10";neg_log_likelihood="5212.679311";taxa=" 30-22b_ERR1760473 22-22b_ERR1760474";snp_count="8";
GUBBINS	1093729	1093731	2	Node	node="Node_11->Node_10";neg_log_likelihood="-nan";taxa=" 30-22b_ERR1760473 22-22b_ERR1760474";snp_count="3";
GUBBINS	207603	207617	14	Node	node="Node_11->Node_10";neg_log_likelihood="5177.945194";taxa=" 30-22b_ERR1760473 22-22b_ERR1760474";snp_count="5";
GUBBINS	211391	211446	55	Node	node="Node_11->Node_10";neg_log_likelihood="5167.041268";taxa=" 30-22b_ERR1760473 22-22b_ERR1760474";snp_count="5";
GUBBINS	1112992	1113015	23	Node	node="Node_11->Node_10";neg_log_likelihood="5153.014058";taxa=" 30-22b_ERR1760473 22-22b_ERR1760474";snp_count="4";
GUBBINS	182900	188611	5711	Node	node="Node_24->Node_22";neg_log_likelihood="2000.047036";taxa=" 1-28a_ERR1760482 10-26b_ERR1760486";snp_count="71";
GUBBINS	213965	220343	6378	Node	node="Node_24->Node_22";neg_log_likelihood="1782.668817";taxa=" 1-28a_ERR1760482 10-26b_ERR1760486";snp_count="60";
GUBBINS	201032	211308	10276	Node	node="Node_24->Node_22";neg_log_likelihood="1569.319232";taxa=" 1-28a_ERR1760482 10-26b_ERR1760486";snp_count="75";
GUBBINS	533200	537955	4755	Node	node="Node_24->Node_22";neg_log_likelihood="1335.993657";taxa=" 1-28a_ERR1760482 10-26b_ERR1760486";snp_count="39";
GUBBINS	755564	755983	419	Node	node="Node_24->Node_22";neg_log_likelihood="1208.075468";taxa=" 1-28a_ERR1760482 10-26b_ERR1760486";snp_count="18";
GUBBINS	120906	126718	5812	Node	node="Node_24->Node_22";neg_log_likelihood="1158.210719";taxa=" 1-28a_ERR1760482 10-26b_ERR1760486";snp_count="23";
GUBBINS	583323	588880	5557	Node	node="Node_24->Node_22";neg_log_likelihood="1076.435688";taxa=" 1-28a_ERR1760482 10-26b_ERR1760486";snp_count="21";
GUBBINS	572827	573145	318	Node	node="Node_24->Node_22";neg_log_likelihood="1006.117193";taxa=" 1-28a_ERR1760482 10-26b_ERR1760486";snp_count="7";
GUBBINS	911743	914865	3122	Node	node="Node_24->Node_22";neg_log_likelihood="981.667200";taxa=" 1-28a_ERR1760482 10-26b_ERR1760486";snp_count="12";
GUBBINS	540557	547834	7277	Node	node="Node_24->Node_22";neg_log_likelihood="938.692556";taxa=" 1-28a_ERR1760482 10-26b_ERR1760486";snp_count="15";
GUBBINS	1044362	1052554	8192	Node	node="Node_24->Node_22";neg_log_likelihood="884.340859";taxa=" 1-28a_ERR1760482 10-26b_ERR1760486";snp_count="14";
GUBBINS	649158	649406	248	Node	node="Node_24->Node_22";neg_log_likelihood="829.540411";taxa=" 1-28a_ERR1760482 10-26b_ERR1760486";snp_count="6";
GUBBINS	470241	470445	204	Node	node="Node_24->Node_22";neg_log_likelihood="808.829416";taxa=" 1-28a_ERR1760482 10-26b_ERR1760486";snp_count="5";
GUBBINS	195535	195625	90	Node	node="Node_24->Node_22";neg_log_likelihood="790.793377";taxa=" 1-28a_ERR1760482 10-26b_ERR1760486";snp_count="4";
GUBBINS	340599	340610	11	Node	node="Node_24->Node_22";neg_log_likelihood="775.311246";taxa=" 1-28a_ERR1760482 10-26b_ERR1760486";snp_count="3";
GUBBINS	762667	762681	14	Node	node="Node_24->Node_22";neg_log_likelihood="764.075550";taxa=" 1-28a_ERR1760482 10-26b_ERR1760486";snp_count="3";
GUBBINS	397844	398159	315	Node	node="Node_24->Node_23";neg_log_likelihood="4507.760589";taxa=" 9-29b_ERR1760484 3-29b_ERR1760467";snp_count="176";
GUBBINS	417226	421822	4596	Node	node="Node_24->Node_23";neg_log_likelihood="4138.163806";taxa=" 9-29b_ERR1760484 3-29b_ERR1760467";snp_count="206";
GUBBINS	181016	186947	5931	Node	node="Node_24->Node_23";neg_log_likelihood="3525.993660";taxa=" 9-29b_ERR1760484 3-29b_ERR1760467";snp_count="241";
GUBBINS	201138	211403	10265	Node	node="Node_24->Node_23";neg_log_likelihood="2764.980898";taxa=" 9-29b_ERR1760484 3-29b_ERR1760467";snp_count="283";
GUBBINS	407139	411673	4534	Node	node="Node_24->Node_23";neg_log_likelihood="2136.446545";taxa=" 9-29b_ERR1760484 3-29b_ERR1760467";snp_count="53";
GUBBINS	1027091	1027673	582	Node	node="Node_24->Node_23";neg_log_likelihood="1990.669602";taxa=" 9-29b_ERR1760484 3-29b_ERR1760467";snp_count="25";
GUBBINS	489531	493167	3636	Node	node="Node_24->Node_23";neg_log_likelihood="1907.478486";taxa=" 9-29b_ERR1760484 3-29b_ERR1760467";snp_count="40";
GUBBINS	21138	22566	1428	Node	node="Node_24->Node_23";neg_log_likelihood="1787.115695";taxa=" 9-29b_ERR1760484 3-29b_ERR1760467";snp_count="22";
GUBBINS	587480	588055	575	Node	node="Node_24->Node_23";neg_log_likelihood="1723.679398";taxa=" 9-29b_ERR1760484 3-29b_ERR1760467";snp_count="11";
GUBBINS	1083736	1085889	2153	Node	node="Node_24->Node_23";neg_log_likelihood="1688.248234";taxa=" 9-29b_ERR1760484 3-29b_ERR1760467";snp_count="15";
GUBBINS	57693	58932	1239	Node	node="Node_24->Node_23";neg_log_likelihood="1637.366732";taxa=" 9-29b_ERR1760484 3-29b_ERR1760467";snp_count="12";
GUBBINS	1102027	1107568	5541	Node	node="Node_24->Node_23";neg_log_likelihood="1595.539492";taxa=" 9-29b_ERR1760484 3-29b_ERR1760467";snp_count="21";
GUBBINS	531013	537711	6698	Node	node="Node_24->Node_23";neg_log_likelihood="1526.493575";taxa=" 9-29b_ERR1760484 3-29b_ERR1760467";snp_count="18";
GUBBINS	272904	273539	635	Node	node="Node_24->Node_23";neg_log_likelihood="1465.536400";taxa=" 9-29b_ERR1760484 3-29b_ERR1760467";snp_count="7";
GUBBINS	1090378	1094507	4129	Node	node="Node_24->Node_23";neg_log_likelihood="1441.404557";taxa=" 9-29b_ERR1760484 3-29b_ERR1760467";snp_count="13";
GUBBINS	936792	938877	2085	Node	node="Node_24->Node_23";neg_log_likelihood="1395.771271";taxa=" 9-29b_ERR1760484 3-29b_ERR1760467";snp_count="10";
GUBBINS	990927	996111	5184	Node	node="Node_24->Node_23";neg_log_likelihood="1361.668769";taxa=" 9-29b_ERR1760484 3-29b_ERR1760467";snp_count="13";
GUBBINS	947380	952589	5209	Node	node="Node_24->Node_23";neg_log_likelihood="1315.514401";taxa=" 9-29b_ERR1760484 3-29b_ERR1760467";snp_count="13";
GUBBINS	914499	914615	116	Node	node="Node_24->Node_23";neg_log_likelihood="1267.448888";taxa=" 9-29b_ERR1760484 3-29b_ERR1760467";snp_count="5";
GUBBINS	84177	84381	204	Node	node="Node_24->Node_23";neg_log_likelihood="1251.116455";taxa=" 9-29b_ERR1760484 3-29b_ERR1760467";snp_count="5";
GUBBINS	163916	164180	264	Node	node="Node_24->Node_23";neg_log_likelihood="1234.042766";taxa=" 9-29b_ERR1760484 3-29b_ERR1760467";snp_count="5";
GUBBINS	499385	499394	9	Node	node="Node_24->Node_23";neg_log_likelihood="1211.853575";taxa=" 9-29b_ERR1760484 3-29b_ERR1760467";snp_count="4";
GUBBINS	575360	588868	13508	Node	node="Node_26->Node_24";neg_log_likelihood="585.854613";taxa=" 1-28a_ERR1760482 10-26b_ERR1760486 9-29b_ERR1760484 3-29b_ERR1760467";snp_count="25";
GUBBINS	281223	283296	2073	Node	node="Node_26->Node_24";neg_log_likelihood="494.293695";taxa=" 1-28a_ERR1760482 10-26b_ERR1760486 9-29b_ERR1760484 3-29b_ERR1760467";snp_count="10";
GUBBINS	762666	762682	16	Node	node="Node_26->Node_24";neg_log_likelihood="458.009777";taxa=" 1-28a_ERR1760482 10-26b_ERR1760486 9-29b_ERR1760484 3-29b_ERR1760467";snp_count="3";
GUBBINS	159144	159161	17	Node	node="Node_26->Node_24";neg_log_likelihood="446.098338";taxa=" 1-28a_ERR1760482 10-26b_ERR1760486 9-29b_ERR1760484 3-29b_ERR1760467";snp_count="3";
GUBBINS	419638	421814	2176	Node	node="Node_26->Node_25";neg_log_likelihood="5694.730412";taxa=" 9-1a_ERR1760494 9-1b_ERR1760493";snp_count="225";
GUBBINS	201053	211422	10369	Node	node="Node_26->Node_25";neg_log_likelihood="5152.837785";taxa=" 9-1a_ERR1760494 9-1b_ERR1760493";snp_count="440";
GUBBINS	269817	274576	4759	Node	node="Node_26->Node_25";neg_log_likelihood="4153.930255";taxa=" 9-1a_ERR1760494 9-1b_ERR1760493";snp_count="142";
GUBBINS	281184	283649	2465	Node	node="Node_26->Node_25";neg_log_likelihood="3830.611244";taxa=" 9-1a_ERR1760494 9-1b_ERR1760493";snp_count="98";
GUBBINS	215142	217643	2501	Node	node="Node_26->Node_25";neg_log_likelihood="3545.942140";taxa=" 9-1a_ERR1760494 9-1b_ERR1760493";snp_count="90";
GUBBINS	182085	184707	2622	Node	node="Node_26->Node_25";neg_log_likelihood="3290.215264";taxa=" 9-1a_ERR1760494 9-1b_ERR1760493";snp_count="75";
GUBBINS	532721	537856	5135	Node	node="Node_26->Node_25";neg_log_likelihood="3076.673389";taxa=" 9-1a_ERR1760494 9-1b_ERR1760493";snp_count="79";
GUBBINS	584792	589459	4667	Node	node="Node_26->Node_25";neg_log_likelihood="2867.492313";taxa=" 9-1a_ERR1760494 9-1b_ERR1760493";snp_count="49";
GUBBINS	161709	161722	13	Node	node="Node_26->Node_25";neg_log_likelihood="2713.706531";taxa=" 9-1a_ERR1760494 9-1b_ERR1760493";snp_count="12";
GUBBINS	120824	123101	2277	Node	node="Node_26->Node_25";neg_log_likelihood="2676.884669";taxa=" 9-1a_ERR1760494 9-1b_ERR1760493";snp_count="37";
GUBBINS	155126	156996	1870	Node	node="Node_26->Node_25";neg_log_likelihood="2567.499238";taxa=" 9-1a_ERR1760494 9-1b_ERR1760493";snp_count="29";
GUBBINS	360479	361680	1201	Node	node="Node_26->Node_25";neg_log_likelihood="2485.433579";taxa=" 9-1a_ERR1760494 9-1b_ERR1760493";snp_count="18";
GUBBINS	212230	213566	1336	Node	node="Node_26->Node_25";neg_log_likelihood="2432.352013";taxa=" 9-1a_ERR1760494 9-1b_ERR1760493";snp_count="15";
GUBBINS	1103274	1105721	2447	Node	node="Node_26->Node_25";neg_log_likelihood="2387.411546";taxa=" 9-1a_ERR1760494 9-1b_ERR1760493";snp_count="15";
GUBBINS	475678	477275	1597	Node	node="Node_26->Node_25";neg_log_likelihood="2340.813184";taxa=" 9-1a_ERR1760494 9-1b_ERR1760493";snp_count="11";
GUBBINS	755607	756998	1391	Node	node="Node_26->Node_25";neg_log_likelihood="2305.503279";taxa=" 9-1a_ERR1760494 9-1b_ERR1760493";snp_count="10";
GUBBINS	225418	225805	387	Node	node="Node_26->Node_25";neg_log_likelihood="2270.786332";taxa=" 9-1a_ERR1760494 9-1b_ERR1760493";snp_count="8";
GUBBINS	933306	934107	801	Node	node="Node_26->Node_25";neg_log_likelihood="2247.309327";taxa=" 9-1a_ERR1760494 9-1b_ERR1760493";snp_count="8";
GUBBINS	158872	159004	132	Node	node="Node_26->Node_25";neg_log_likelihood="2219.023055";taxa=" 9-1a_ERR1760494 9-1b_ERR1760493";snp_count="6";
GUBBINS	678988	679120	132	Node	node="Node_26->Node_25";neg_log_likelihood="2201.448246";taxa=" 9-1a_ERR1760494 9-1b_ERR1760493";snp_count="5";
GUBBINS	176587	181016	4429	Node	node="Node_28->Node_27";neg_log_likelihood="3156.369729";taxa=" 130_Rogers R24";snp_count="317";
GUBBINS	278502	284685	6183	Node	node="Node_28->Node_27";neg_log_likelihood="2523.884540";taxa=" 130_Rogers R24";snp_count="125";
GUBBINS	210928	219640	8712	Node	node="Node_28->Node_27";neg_log_likelihood="2139.165166";taxa=" 130_Rogers R24";snp_count="118";
GUBBINS	707935	710041	2106	Node	node="Node_28->Node_27";neg_log_likelihood="1818.712170";taxa=" 130_Rogers R24";snp_count="41";
GUBBINS	201231	207115	5884	Node	node="Node_28->Node_27";neg_log_likelihood="1682.675758";taxa=" 130_Rogers R24";snp_count="52";
GUBBINS	586230	589150	2920	Node	node="Node_28->Node_27";neg_log_likelihood="1507.470685";taxa=" 130_Rogers R24";snp_count="38";
GUBBINS	933637	935007	1370	Node	node="Node_28->Node_27";neg_log_likelihood="1402.770624";taxa=" 130_Rogers R24";snp_count="17";
GUBBINS	183738	189213	5475	Node	node="Node_28->Node_27";neg_log_likelihood="1343.569422";taxa=" 130_Rogers R24";snp_count="25";
GUBBINS	474761	476094	1333	Node	node="Node_28->Node_27";neg_log_likelihood="1260.706932";taxa=" 130_Rogers R24";snp_count="13";
GUBBINS	194544	194713	169	Node	node="Node_28->Node_27";neg_log_likelihood="1214.630130";taxa=" 130_Rogers R24";snp_count="8";
GUBBINS	834282	834387	105	Node	node="Node_28->Node_27";neg_log_likelihood="1193.797721";taxa=" 130_Rogers R24";snp_count="4";
GUBBINS	55319	55350	31	Node	node="Node_28->Node_27";neg_log_likelihood="1174.642460";taxa=" 130_Rogers R24";snp_count="5";
GUBBINS	599616	599871	255	Node	node="Node_28->Node_27";neg_log_likelihood="1161.561471";taxa=" 130_Rogers R24";snp_count="5";
GUBBINS	1102150	1102160	10	Node	node="Node_28->Node_27";neg_log_likelihood="1139.536193";taxa=" 130_Rogers R24";snp_count="4";
GUBBINS	982841	982891	50	Node	node="Node_28->Node_27";neg_log_likelihood="1128.377429";taxa=" 130_Rogers R24";snp_count="4";
GUBBINS	98099	98102	3	Node	node="Node_28->Node_27";neg_log_likelihood="1111.594835";taxa=" 130_Rogers R24";snp_count="3";
GUBBINS	1114362	1114366	4	Node	node="Node_28->Node_27";neg_log_likelihood="1101.828298";taxa=" 130_Rogers R24";snp_count="3";
GUBBINS	58321	58368	47	Node	node="Node_28->Node_27";neg_log_likelihood="1093.023480";taxa=" 130_Rogers R24";snp_count="3";
GUBBINS	1106276	1106291	15	Node	node="Node_28->Node_27";neg_log_likelihood="1082.579382";taxa=" 130_Rogers R24";snp_count="3";
GUBBINS	532475	537876	5401	Node	node="Node_16->Node_15";neg_log_likelihood="10095.174155";taxa=" 1-25a_ERR1760492 3-25a_ERR1760490";snp_count="188";
GUBBINS	407405	410815	3410	Node	node="Node_16->Node_15";neg_log_likelihood="9618.193765";taxa=" 1-25a_ERR1760492 3-25a_ERR1760490";snp_count="137";
GUBBINS	199456	199510	54	Node	node="Node_16->Node_15";neg_log_likelihood="9347.630498";taxa=" 1-25a_ERR1760492 3-25a_ERR1760490";snp_count="28";
GUBBINS	834774	835527	753	Node	node="Node_16->Node_15";neg_log_likelihood="9287.873154";taxa=" 1-25a_ERR1760492 3-25a_ERR1760490";snp_count="47";
GUBBINS	1110609	1110639	30	Node	node="Node_16->Node_15";neg_log_likelihood="9169.793048";taxa=" 1-25a_ERR1760492 3-25a_ERR1760490";snp_count="20";
GUBBINS	403970	406661	2691	Node	node="Node_16->Node_15";neg_log_likelihood="9118.905623";taxa=" 1-25a_ERR1760492 3-25a_ERR1760490";snp_count="43";
GUBBINS	416310	417239	929	Node	node="Node_16->Node_15";neg_log_likelihood="9010.487196";taxa=" 1-25a_ERR1760492 3-25a_ERR1760490";snp_count="44";
GUBBINS	1100681	1102580	1899	Node	node="Node_16->Node_15";neg_log_likelihood="8898.059403";taxa=" 1-25a_ERR1760492 3-25a_ERR1760490";snp_count="59";
GUBBINS	161624	162581	957	Node	node="Node_16->Node_15";neg_log_likelihood="8749.476869";taxa=" 1-25a_ERR1760492 3-25a_ERR1760490";snp_count="42";
GUBBINS	54669	55645	976	Node	node="Node_16->Node_15";neg_log_likelihood="8641.607890";taxa=" 1-25a_ERR1760492 3-25a_ERR1760490";snp_count="41";
GUBBINS	909395	909464	69	Node	node="Node_16->Node_15";neg_log_likelihood="8543.185031";taxa=" 1-25a_ERR1760492 3-25a_ERR1760490";snp_count="16";
GUBBINS	585010	586427	1417	Node	node="Node_16->Node_15";neg_log_likelihood="8502.601986";taxa=" 1-25a_ERR1760492 3-25a_ERR1760490";snp_count="39";
GUBBINS	400632	401485	853	Node	node="Node_16->Node_15";neg_log_likelihood="8405.102617";taxa=" 1-25a_ERR1760492 3-25a_ERR1760490";snp_count="28";
GUBBINS	763773	764491	718	Node	node="Node_16->Node_15";neg_log_likelihood="8334.048217";taxa=" 1-25a_ERR1760492 3-25a_ERR1760490";snp_count="24";
GUBBINS	397986	398289	303	Node	node="Node_16->Node_15";neg_log_likelihood="8272.163494";taxa=" 1-25a_ERR1760492 3-25a_ERR1760490";snp_count="17";
GUBBINS	529983	531278	1295	Node	node="Node_16->Node_15";neg_log_likelihood="8228.194998";taxa=" 1-25a_ERR1760492 3-25a_ERR1760490";snp_count="28";
GUBBINS	757798	757937	139	Node	node="Node_16->Node_15";neg_log_likelihood="8154.706821";taxa=" 1-25a_ERR1760492 3-25a_ERR1760490";snp_count="13";
GUBBINS	1098531	1099576	1045	Node	node="Node_16->Node_15";neg_log_likelihood="8121.187895";taxa=" 1-25a_ERR1760492 3-25a_ERR1760490";snp_count="25";
GUBBINS	564897	565688	791	Node	node="Node_16->Node_15";neg_log_likelihood="8055.385160";taxa=" 1-25a_ERR1760492 3-25a_ERR1760490";snp_count="22";
GUBBINS	1093247	1093457	210	Node	node="Node_16->Node_15";neg_log_likelihood="7998.806208";taxa=" 1-25a_ERR1760492 3-25a_ERR1760490";snp_count="13";
GUBBINS	413931	414735	804	Node	node="Node_16->Node_15";neg_log_likelihood="7965.017209";taxa=" 1-25a_ERR1760492 3-25a_ERR1760490";snp_count="20";
GUBBINS	1106430	1106732	302	Node	node="Node_16->Node_15";neg_log_likelihood="7911.920651";taxa=" 1-25a_ERR1760492 3-25a_ERR1760490";snp_count="14";
GUBBINS	758424	758887	463	Node	node="Node_16->Node_15";neg_log_likelihood="7875.207448";taxa=" 1-25a_ERR1760492 3-25a_ERR1760490";snp_count="16";
GUBBINS	947370	947578	208	Node	node="Node_16->Node_15";neg_log_likelihood="7833.159213";taxa=" 1-25a_ERR1760492 3-25a_ERR1760490";snp_count="12";
GUBBINS	187851	188229	378	Node	node="Node_16->Node_15";neg_log_likelihood="7802.541201";taxa=" 1-25a_ERR1760492 3-25a_ERR1760490";snp_count="14";
GUBBINS	1103885	1104529	644	Node	node="Node_16->Node_15";neg_log_likelihood="7765.966466";taxa=" 1-25a_ERR1760492 3-25a_ERR1760490";snp_count="16";
GUBBINS	218209	218416	207	Node	node="Node_16->Node_15";neg_log_likelihood="7723.490176";taxa=" 1-25a_ERR1760492 3-25a_ERR1760490";snp_count="11";
GUBBINS	171755	172535	780	Node	node="Node_16->Node_15";neg_log_likelihood="7694.860480";taxa=" 1-25a_ERR1760492 3-25a_ERR1760490";snp_count="17";
GUBBINS	215773	216290	517	Node	node="Node_16->Node_15";neg_log_likelihood="7649.389134";taxa=" 1-25a_ERR1760492 3-25a_ERR1760490";snp_count="14";
GUBBINS	278516	279006	490	Node	node="Node_16->Node_15";neg_log_likelihood="7612.269347";taxa=" 1-25a_ERR1760492 3-25a_ERR1760490";snp_count="14";
GUBBINS	1346	1608	262	Node	node="Node_16->Node_15";neg_log_likelihood="7575.226981";taxa=" 1-25a_ERR1760492 3-25a_ERR1760490";snp_count="11";
GUBBINS	417680	417978	298	Node	node="Node_16->Node_15";neg_log_likelihood="7546.243007";taxa=" 1-25a_ERR1760492 3-25a_ERR1760490";snp_count="11";
GUBBINS	5751	6146	395	Node	node="Node_16->Node_15";neg_log_likelihood="7517.352924";taxa=" 1-25a_ERR1760492 3-25a_ERR1760490";snp_count="12";
GUBBINS	738549	739294	745	Node	node="Node_16->Node_15";neg_log_likelihood="7485.581607";taxa=" 1-25a_ERR1760492 3-25a_ERR1760490";snp_count="15";
GUBBINS	527926	528820	894	Node	node="Node_16->Node_15";neg_log_likelihood="7447.008768";taxa=" 1-25a_ERR1760492 3-25a_ERR1760490";snp_count="14";
GUBBINS	281640	281701	61	Node	node="Node_16->Node_15";neg_log_likelihood="7403.028121";taxa=" 1-25a_ERR1760492 3-25a_ERR1760490";snp_count="9";
GUBBINS	318707	318838	131	Node	node="Node_16->Node_15";neg_log_likelihood="7383.690890";taxa=" 1-25a_ERR1760492 3-25a_ERR1760490";snp_count="8";
GUBBINS	114	233	119	Node	node="Node_16->Node_15";neg_log_likelihood="7363.362137";taxa=" 1-25a_ERR1760492 3-25a_ERR1760490";snp_count="7";
GUBBINS	399677	399781	104	Node	node="Node_16->Node_15";neg_log_likelihood="7344.420864";taxa=" 1-25a_ERR1760492 3-25a_ERR1760490";snp_count="7";
GUBBINS	394827	394832	5	Node	node="Node_16->Node_15";neg_log_likelihood="7320.084216";taxa=" 1-25a_ERR1760492 3-25a_ERR1760490";snp_count="5";
GUBBINS	765373	765380	7	Node	node="Node_16->Node_15";neg_log_likelihood="7308.637632";taxa=" 1-25a_ERR1760492 3-25a_ERR1760490";snp_count="5";
GUBBINS	219889	219936	47	Node	node="Node_16->Node_15";neg_log_likelihood="7298.652740";taxa=" 1-25a_ERR1760492 3-25a_ERR1760490";snp_count="6";
GUBBINS	191355	193801	2446	Node	node="Node_18->Node_16";neg_log_likelihood="5597.152828";taxa=" 9-25a_ERR1760488 1-25a_ERR1760492 3-25a_ERR1760490";snp_count="69";
GUBBINS	755112	755971	859	Node	node="Node_18->Node_16";neg_log_likelihood="5434.991877";taxa=" 9-25a_ERR1760488 1-25a_ERR1760492 3-25a_ERR1760490";snp_count="31";
GUBBINS	526900	528033	1133	Node	node="Node_18->Node_16";neg_log_likelihood="5349.943905";taxa=" 9-25a_ERR1760488 1-25a_ERR1760492 3-25a_ERR1760490";snp_count="31";
GUBBINS	184264	186269	2005	Node	node="Node_18->Node_16";neg_log_likelihood="5264.701503";taxa=" 9-25a_ERR1760488 1-25a_ERR1760492 3-25a_ERR1760490";snp_count="35";
GUBBINS	419132	419349	217	Node	node="Node_18->Node_16";neg_log_likelihood="5167.820509";taxa=" 9-25a_ERR1760488 1-25a_ERR1760492 3-25a_ERR1760490";snp_count="16";
GUBBINS	834956	835321	365	Node	node="Node_18->Node_16";neg_log_likelihood="5122.416819";taxa=" 9-25a_ERR1760488 1-25a_ERR1760492 3-25a_ERR1760490";snp_count="18";
GUBBINS	532510	534419	1909	Node	node="Node_18->Node_16";neg_log_likelihood="5071.459500";taxa=" 9-25a_ERR1760488 1-25a_ERR1760492 3-25a_ERR1760490";snp_count="29";
GUBBINS	759782	761706	1924	Node	node="Node_18->Node_16";neg_log_likelihood="4990.446788";taxa=" 9-25a_ERR1760488 1-25a_ERR1760492 3-25a_ERR1760490";snp_count="28";
GUBBINS	852095	853133	1038	Node	node="Node_18->Node_16";neg_log_likelihood="4909.476155";taxa=" 9-25a_ERR1760488 1-25a_ERR1760492 3-25a_ERR1760490";snp_count="22";
GUBBINS	612527	615757	3230	Node	node="Node_18->Node_16";neg_log_likelihood="4845.786938";taxa=" 9-25a_ERR1760488 1-25a_ERR1760492 3-25a_ERR1760490";snp_count="34";
GUBBINS	662818	666113	3295	Node	node="Node_18->Node_16";neg_log_likelihood="4746.396398";taxa=" 9-25a_ERR1760488 1-25a_ERR1760492 3-25a_ERR1760490";snp_count="34";
GUBBINS	54523	55596	1073	Node	node="Node_18->Node_16";neg_log_likelihood="4651.241219";taxa=" 9-25a_ERR1760488 1-25a_ERR1760492 3-25a_ERR1760490";snp_count="18";
GUBBINS	535335	537711	2376	Node	node="Node_18->Node_16";neg_log_likelihood="4597.069790";taxa=" 9-25a_ERR1760488 1-25a_ERR1760492 3-25a_ERR1760490";snp_count="26";
GUBBINS	421157	422411	1254	Node	node="Node_18->Node_16";neg_log_likelihood="4524.308485";taxa=" 9-25a_ERR1760488 1-25a_ERR1760492 3-25a_ERR1760490";snp_count="17";
GUBBINS	528770	531050	2280	Node	node="Node_18->Node_16";neg_log_likelihood="4471.883840";taxa=" 9-25a_ERR1760488 1-25a_ERR1760492 3-25a_ERR1760490";snp_count="24";
GUBBINS	727474	729893	2419	Node	node="Node_18->Node_16";neg_log_likelihood="4403.440509";taxa=" 9-25a_ERR1760488 1-25a_ERR1760492 3-25a_ERR1760490";snp_count="22";
GUBBINS	1103923	1104835	912	Node	node="Node_18->Node_16";neg_log_likelihood="4338.812198";taxa=" 9-25a_ERR1760488 1-25a_ERR1760492 3-25a_ERR1760490";snp_count="14";
GUBBINS	651600	652533	933	Node	node="Node_18->Node_16";neg_log_likelihood="4297.940075";taxa=" 9-25a_ERR1760488 1-25a_ERR1760492 3-25a_ERR1760490";snp_count="14";
GUBBINS	406879	407359	480	Node	node="Node_18->Node_16";neg_log_likelihood="4258.010099";taxa=" 9-25a_ERR1760488 1-25a_ERR1760492 3-25a_ERR1760490";snp_count="10";
GUBBINS	780777	781812	1035	Node	node="Node_18->Node_16";neg_log_likelihood="4228.635867";taxa=" 9-25a_ERR1760488 1-25a_ERR1760492 3-25a_ERR1760490";snp_count="13";
GUBBINS	195321	196608	1287	Node	node="Node_18->Node_16";neg_log_likelihood="4190.008653";taxa=" 9-25a_ERR1760488 1-25a_ERR1760492 3-25a_ERR1760490";snp_count="14";
GUBBINS	189003	190531	1528	Node	node="Node_18->Node_16";neg_log_likelihood="4148.358934";taxa=" 9-25a_ERR1760488 1-25a_ERR1760492 3-25a_ERR1760490";snp_count="15";
GUBBINS	588047	588555	508	Node	node="Node_18->Node_16";neg_log_likelihood="4103.532337";taxa=" 9-25a_ERR1760488 1-25a_ERR1760492 3-25a_ERR1760490";snp_count="10";
GUBBINS	702016	703549	1533	Node	node="Node_18->Node_16";neg_log_likelihood="4074.802951";taxa=" 9-25a_ERR1760488 1-25a_ERR1760492 3-25a_ERR1760490";snp_count="14";
GUBBINS	170045	170989	944	Node	node="Node_18->Node_16";neg_log_likelihood="4033.298053";taxa=" 9-25a_ERR1760488 1-25a_ERR1760492 3-25a_ERR1760490";snp_count="11";
GUBBINS	678134	679570	1436	Node	node="Node_18->Node_16";neg_log_likelihood="4000.376710";taxa=" 9-25a_ERR1760488 1-25a_ERR1760492 3-25a_ERR1760490";snp_count="13";
GUBBINS	783381	784418	1037	Node	node="Node_18->Node_16";neg_log_likelihood="3961.697696";taxa=" 9-25a_ERR1760488 1-25a_ERR1760492 3-25a_ERR1760490";snp_count="11";
GUBBINS	731567	732003	436	Node	node="Node_18->Node_16";neg_log_likelihood="3927.419572";taxa=" 9-25a_ERR1760488 1-25a_ERR1760492 3-25a_ERR1760490";snp_count="9";
GUBBINS	266804	267062	258	Node	node="Node_18->Node_16";neg_log_likelihood="3901.489648";taxa=" 9-25a_ERR1760488 1-25a_ERR1760492 3-25a_ERR1760490";snp_count="7";
GUBBINS	137298	137319	21	Node	node="Node_18->Node_16";neg_log_likelihood="3877.698483";taxa=" 9-25a_ERR1760488 1-25a_ERR1760492 3-25a_ERR1760490";snp_count="5";
GUBBINS	188693	196077	7384	Node	node="Node_18->Node_17";neg_log_likelihood="6082.265063";taxa=" 3-25b_ERR1760489 1-25b_ERR1760491";snp_count="165";
GUBBINS	54376	55749	1373	Node	node="Node_18->Node_17";neg_log_likelihood="5703.324471";taxa=" 3-25b_ERR1760489 1-25b_ERR1760491";snp_count="44";
GUBBINS	184277	187334	3057	Node	node="Node_18->Node_17";neg_log_likelihood="5585.691334";taxa=" 3-25b_ERR1760489 1-25b_ERR1760491";snp_count="52";
GUBBINS	909394	909474	80	Node	node="Node_18->Node_17";neg_log_likelihood="5440.331685";taxa=" 3-25b_ERR1760489 1-25b_ERR1760491";snp_count="18";
GUBBINS	532598	534451	1853	Node	node="Node_18->Node_17";neg_log_likelihood="5392.765248";taxa=" 3-25b_ERR1760489 1-25b_ERR1760491";snp_count="38";
GUBBINS	1103886	1105532	1646	Node	node="Node_18->Node_17";neg_log_likelihood="5289.607805";taxa=" 3-25b_ERR1760489 1-25b_ERR1760491";snp_count="33";
GUBBINS	834947	835396	449	Node	node="Node_18->Node_17";neg_log_likelihood="5196.984794";taxa=" 3-25b_ERR1760489 1-25b_ERR1760491";snp_count="21";
GUBBINS	200696	203158	2462	Node	node="Node_18->Node_17";neg_log_likelihood="5142.274942";taxa=" 3-25b_ERR1760489 1-25b_ERR1760491";snp_count="32";
GUBBINS	162124	163794	1670	Node	node="Node_18->Node_17";neg_log_likelihood="5051.391374";taxa=" 3-25b_ERR1760489 1-25b_ERR1760491";snp_count="26";
GUBBINS	1106465	1108005	1540	Node	node="Node_18->Node_17";neg_log_likelihood="4977.465627";taxa=" 3-25b_ERR1760489 1-25b_ERR1760491";snp_count="24";
GUBBINS	681063	682877	1814	Node	node="Node_18->Node_17";neg_log_likelihood="4911.632484";taxa=" 3-25b_ERR1760489 1-25b_ERR1760491";snp_count="22";
GUBBINS	57651	59041	1390	Node	node="Node_18->Node_17";neg_log_likelihood="4846.808194";taxa=" 3-25b_ERR1760489 1-25b_ERR1760491";snp_count="20";
GUBBINS	719635	721530	1895	Node	node="Node_18->Node_17";neg_log_likelihood="4789.885549";taxa=" 3-25b_ERR1760489 1-25b_ERR1760491";snp_count="22";
GUBBINS	207803	209051	1248	Node	node="Node_18->Node_17";neg_log_likelihood="4727.317087";taxa=" 3-25b_ERR1760489 1-25b_ERR1760491";snp_count="17";
GUBBINS	697261	697526	265	Node	node="Node_18->Node_17";neg_log_likelihood="4677.850937";taxa=" 3-25b_ERR1760489 1-25b_ERR1760491";snp_count="10";
GUBBINS	643	1573	930	Node	node="Node_18->Node_17";neg_log_likelihood="4648.986190";taxa=" 3-25b_ERR1760489 1-25b_ERR1760491";snp_count="15";
GUBBINS	535281	535948	667	Node	node="Node_18->Node_17";neg_log_likelihood="4605.447644";taxa=" 3-25b_ERR1760489 1-25b_ERR1760491";snp_count="13";
GUBBINS	528764	529483	719	Node	node="Node_18->Node_17";neg_log_likelihood="4568.030611";taxa=" 3-25b_ERR1760489 1-25b_ERR1760491";snp_count="13";
GUBBINS	876793	877856	1063	Node	node="Node_18->Node_17";neg_log_likelihood="4531.154223";taxa=" 3-25b_ERR1760489 1-25b_ERR1760491";snp_count="14";
GUBBINS	346908	347552	644	Node	node="Node_18->Node_17";neg_log_likelihood="4491.891698";taxa=" 3-25b_ERR1760489 1-25b_ERR1760491";snp_count="10";
GUBBINS	154025	155199	1174	Node	node="Node_18->Node_17";neg_log_likelihood="4462.212547";taxa=" 3-25b_ERR1760489 1-25b_ERR1760491";snp_count="13";
GUBBINS	526897	527584	687	Node	node="Node_18->Node_17";neg_log_likelihood="4424.220126";taxa=" 3-25b_ERR1760489 1-25b_ERR1760491";snp_count="10";
GUBBINS	277132	277471	339	Node	node="Node_18->Node_17";neg_log_likelihood="4393.535054";taxa=" 3-25b_ERR1760489 1-25b_ERR1760491";snp_count="9";
GUBBINS	139492	139840	348	Node	node="Node_18->Node_17";neg_log_likelihood="4367.289294";taxa=" 3-25b_ERR1760489 1-25b_ERR1760491";snp_count="9";
GUBBINS	537475	537841	366	Node	node="Node_18->Node_17";neg_log_likelihood="4342.392215";taxa=" 3-25b_ERR1760489 1-25b_ERR1760491";snp_count="8";
GUBBINS	144256	144294	38	Node	node="Node_18->Node_17";neg_log_likelihood="4315.379471";taxa=" 3-25b_ERR1760489 1-25b_ERR1760491";snp_count="6";
GUBBINS	754607	754638	31	Node	node="Node_18->Node_17";neg_log_likelihood="4299.544346";taxa=" 3-25b_ERR1760489 1-25b_ERR1760491";snp_count="5";
GUBBINS	755998	756015	17	Node	node="Node_18->Node_17";neg_log_likelihood="4285.954426";taxa=" 3-25b_ERR1760489 1-25b_ERR1760491";snp_count="4";
GUBBINS	400628	401278	650	Node	node="Node_19->Node_14";neg_log_likelihood="2292.351020";taxa=" 8-17a_ERR1760478 15-27b_ERR1760472 5-27b_ERR1760483 1-28b_ERR1760481 11-17b_ERR1760476 11-17a_ERR1760477 30-22b_ERR1760473 22-22b_ERR1760474 4-29b_ERR1760213 8-29b_ERR1760480";snp_count="16";
GUBBINS	282350	282534	184	Node	node="Node_19->Node_14";neg_log_likelihood="2243.981163";taxa=" 8-17a_ERR1760478 15-27b_ERR1760472 5-27b_ERR1760483 1-28b_ERR1760481 11-17b_ERR1760476 11-17a_ERR1760477 30-22b_ERR1760473 22-22b_ERR1760474 4-29b_ERR1760213 8-29b_ERR1760480";snp_count="10";
GUBBINS	215336	217071	1735	Node	node="Node_19->Node_14";neg_log_likelihood="2214.803801";taxa=" 8-17a_ERR1760478 15-27b_ERR1760472 5-27b_ERR1760483 1-28b_ERR1760481 11-17b_ERR1760476 11-17a_ERR1760477 30-22b_ERR1760473 22-22b_ERR1760474 4-29b_ERR1760213 8-29b_ERR1760480";snp_count="15";
GUBBINS	407906	410045	2139	Node	node="Node_19->Node_14";neg_log_likelihood="2165.715630";taxa=" 8-17a_ERR1760478 15-27b_ERR1760472 5-27b_ERR1760483 1-28b_ERR1760481 11-17b_ERR1760476 11-17a_ERR1760477 30-22b_ERR1760473 22-22b_ERR1760474 4-29b_ERR1760213 8-29b_ERR1760480";snp_count="15";
GUBBINS	264898	269362	4464	Node	node="Node_19->Node_14";neg_log_likelihood="2120.465424";taxa=" 8-17a_ERR1760478 15-27b_ERR1760472 5-27b_ERR1760483 1-28b_ERR1760481 11-17b_ERR1760476 11-17a_ERR1760477 30-22b_ERR1760473 22-22b_ERR1760474 4-29b_ERR1760213 8-29b_ERR1760480";snp_count="16";
GUBBINS	277236	277377	141	Node	node="Node_19->Node_14";neg_log_likelihood="2061.316101";taxa=" 8-17a_ERR1760478 15-27b_ERR1760472 5-27b_ERR1760483 1-28b_ERR1760481 11-17b_ERR1760476 11-17a_ERR1760477 30-22b_ERR1760473 22-22b_ERR1760474 4-29b_ERR1760213 8-29b_ERR1760480";snp_count="8";
GUBBINS	1072826	1072871	45	Node	node="Node_19->Node_14";neg_log_likelihood="2038.257051";taxa=" 8-17a_ERR1760478 15-27b_ERR1760472 5-27b_ERR1760483 1-28b_ERR1760481 11-17b_ERR1760476 11-17a_ERR1760477 30-22b_ERR1760473 22-22b_ERR1760474 4-29b_ERR1760213 8-29b_ERR1760480";snp_count="5";
GUBBINS	987212	987497	285	Node	node="Node_19->Node_14";neg_log_likelihood="2022.483231";taxa=" 8-17a_ERR1760478 15-27b_ERR1760472 5-27b_ERR1760483 1-28b_ERR1760481 11-17b_ERR1760476 11-17a_ERR1760477 30-22b_ERR1760473 22-22b_ERR1760474 4-29b_ERR1760213 8-29b_ERR1760480";snp_count="7";
GUBBINS	947396	947408	12	Node	node="Node_19->Node_14";neg_log_likelihood="1995.178220";taxa=" 8-17a_ERR1760478 15-27b_ERR1760472 5-27b_ERR1760483 1-28b_ERR1760481 11-17b_ERR1760476 11-17a_ERR1760477 30-22b_ERR1760473 22-22b_ERR1760474 4-29b_ERR1760213 8-29b_ERR1760480";snp_count="5";
GUBBINS	191809	191960	151	Node	node="Node_19->Node_14";neg_log_likelihood="1984.273587";taxa=" 8-17a_ERR1760478 15-27b_ERR1760472 5-27b_ERR1760483 1-28b_ERR1760481 11-17b_ERR1760476 11-17a_ERR1760477 30-22b_ERR1760473 22-22b_ERR1760474 4-29b_ERR1760213 8-29b_ERR1760480";snp_count="5";
GUBBINS	795294	795347	53	Node	node="Node_19->Node_14";neg_log_likelihood="1967.878709";taxa=" 8-17a_ERR1760478 15-27b_ERR1760472 5-27b_ERR1760483 1-28b_ERR1760481 11-17b_ERR1760476 11-17a_ERR1760477 30-22b_ERR1760473 22-22b_ERR1760474 4-29b_ERR1760213 8-29b_ERR1760480";snp_count="4";
GUBBINS	909333	909780	447	Node	node="Node_19->Node_18";neg_log_likelihood="8035.980536";taxa=" 9-25a_ERR1760488 1-25a_ERR1760492 3-25a_ERR1760490 3-25b_ERR1760489 1-25b_ERR1760491";snp_count="38";
GUBBINS	207665	209074	1409	Node	node="Node_19->Node_18";neg_log_likelihood="7943.232363";taxa=" 9-25a_ERR1760488 1-25a_ERR1760492 3-25a_ERR1760490 3-25b_ERR1760489 1-25b_ERR1760491";snp_count="48";
GUBBINS	132540	132569	29	Node	node="Node_19->Node_18";neg_log_likelihood="7821.537472";taxa=" 9-25a_ERR1760488 1-25a_ERR1760492 3-25a_ERR1760490 3-25b_ERR1760489 1-25b_ERR1760491";snp_count="15";
GUBBINS	57346	59135	1789	Node	node="Node_19->Node_18";neg_log_likelihood="7783.919921";taxa=" 9-25a_ERR1760488 1-25a_ERR1760492 3-25a_ERR1760490 3-25b_ERR1760489 1-25b_ERR1760491";snp_count="44";
GUBBINS	400106	401307	1201	Node	node="Node_19->Node_18";neg_log_likelihood="7665.283053";taxa=" 9-25a_ERR1760488 1-25a_ERR1760492 3-25a_ERR1760490 3-25b_ERR1760489 1-25b_ERR1760491";snp_count="38";
GUBBINS	202595	204939	2344	Node	node="Node_19->Node_18";neg_log_likelihood="7567.919882";taxa=" 9-25a_ERR1760488 1-25a_ERR1760492 3-25a_ERR1760490 3-25b_ERR1760489 1-25b_ERR1760491";snp_count="46";
GUBBINS	161676	161704	28	Node	node="Node_19->Node_18";neg_log_likelihood="7445.802749";taxa=" 9-25a_ERR1760488 1-25a_ERR1760492 3-25a_ERR1760490 3-25b_ERR1760489 1-25b_ERR1760491";snp_count="12";
GUBBINS	1083639	1084413	774	Node	node="Node_19->Node_18";neg_log_likelihood="7418.553821";taxa=" 9-25a_ERR1760488 1-25a_ERR1760492 3-25a_ERR1760490 3-25b_ERR1760489 1-25b_ERR1760491";snp_count="25";
GUBBINS	410345	410837	492	Node	node="Node_19->Node_18";neg_log_likelihood="7353.263192";taxa=" 9-25a_ERR1760488 1-25a_ERR1760492 3-25a_ERR1760490 3-25b_ERR1760489 1-25b_ERR1760491";snp_count="20";
GUBBINS	651630	652048	418	Node	node="Node_19->Node_18";neg_log_likelihood="7300.837726";taxa=" 9-25a_ERR1760488 1-25a_ERR1760492 3-25a_ERR1760490 3-25b_ERR1760489 1-25b_ERR1760491";snp_count="18";
GUBBINS	217146	217823	677	Node	node="Node_19->Node_18";neg_log_likelihood="7253.678307";taxa=" 9-25a_ERR1760488 1-25a_ERR1760492 3-25a_ERR1760490 3-25b_ERR1760489 1-25b_ERR1760491";snp_count="20";
GUBBINS	914817	915318	501	Node	node="Node_19->Node_18";neg_log_likelihood="7201.856002";taxa=" 9-25a_ERR1760488 1-25a_ERR1760492 3-25a_ERR1760490 3-25b_ERR1760489 1-25b_ERR1760491";snp_count="16";
GUBBINS	182304	183302	998	Node	node="Node_19->Node_18";neg_log_likelihood="7159.462605";taxa=" 9-25a_ERR1760488 1-25a_ERR1760492 3-25a_ERR1760490 3-25b_ERR1760489 1-25b_ERR1760491";snp_count="20";
GUBBINS	55572	56887	1315	Node	node="Node_19->Node_18";neg_log_likelihood="7104.396277";taxa=" 9-25a_ERR1760488 1-25a_ERR1760492 3-25a_ERR1760490 3-25b_ERR1760489 1-25b_ERR1760491";snp_count="23";
GUBBINS	214891	216434	1543	Node	node="Node_19->Node_18";neg_log_likelihood="7038.481031";taxa=" 9-25a_ERR1760488 1-25a_ERR1760492 3-25a_ERR1760490 3-25b_ERR1760489 1-25b_ERR1760491";snp_count="28";
GUBBINS	537349	537748	399	Node	node="Node_19->Node_18";neg_log_likelihood="6965.942078";taxa=" 9-25a_ERR1760488 1-25a_ERR1760492 3-25a_ERR1760490 3-25b_ERR1760489 1-25b_ERR1760491";snp_count="14";
GUBBINS	205376	206069	693	Node	node="Node_19->Node_18";neg_log_likelihood="6929.526415";taxa=" 9-25a_ERR1760488 1-25a_ERR1760492 3-25a_ERR1760490 3-25b_ERR1760489 1-25b_ERR1760491";snp_count="16";
GUBBINS	763750	764294	544	Node	node="Node_19->Node_18";neg_log_likelihood="6886.554051";taxa=" 9-25a_ERR1760488 1-25a_ERR1760492 3-25a_ERR1760490 3-25b_ERR1760489 1-25b_ERR1760491";snp_count="14";
GUBBINS	282141	282630	489	Node	node="Node_19->Node_18";neg_log_likelihood="6848.919535";taxa=" 9-25a_ERR1760488 1-25a_ERR1760492 3-25a_ERR1760490 3-25b_ERR1760489 1-25b_ERR1760491";snp_count="13";
GUBBINS	1097983	1098514	531	Node	node="Node_19->Node_18";neg_log_likelihood="6813.898677";taxa=" 9-25a_ERR1760488 1-25a_ERR1760492 3-25a_ERR1760490 3-25b_ERR1760489 1-25b_ERR1760491";snp_count="13";
GUBBINS	755660	756006	346	Node	node="Node_19->Node_18";neg_log_likelihood="6778.616061";taxa=" 9-25a_ERR1760488 1-25a_ERR1760492 3-25a_ERR1760490 3-25b_ERR1760489 1-25b_ERR1760491";snp_count="11";
GUBBINS	219121	219447	326	Node	node="Node_19->Node_18";neg_log_likelihood="6749.575918";taxa=" 9-25a_ERR1760488 1-25a_ERR1760492 3-25a_ERR1760490 3-25b_ERR1760489 1-25b_ERR1760491";snp_count="10";
GUBBINS	1079859	1080464	605	Node	node="Node_19->Node_18";neg_log_likelihood="6722.823389";taxa=" 9-25a_ERR1760488 1-25a_ERR1760492 3-25a_ERR1760490 3-25b_ERR1760489 1-25b_ERR1760491";snp_count="12";
GUBBINS	201120	201528	408	Node	node="Node_19->Node_18";neg_log_likelihood="6690.227393";taxa=" 9-25a_ERR1760488 1-25a_ERR1760492 3-25a_ERR1760490 3-25b_ERR1760489 1-25b_ERR1760491";snp_count="10";
GUBBINS	419256	419683	427	Node	node="Node_19->Node_18";neg_log_likelihood="6663.033944";taxa=" 9-25a_ERR1760488 1-25a_ERR1760492 3-25a_ERR1760490 3-25b_ERR1760489 1-25b_ERR1760491";snp_count="10";
GUBBINS	277426	277523	97	Node	node="Node_19->Node_18";neg_log_likelihood="6632.697998";taxa=" 9-25a_ERR1760488 1-25a_ERR1760492 3-25a_ERR1760490 3-25b_ERR1760489 1-25b_ERR1760491";snp_count="8";
GUBBINS	756543	756557	14	Node	node="Node_19->Node_18";neg_log_likelihood="6613.495497";taxa=" 9-25a_ERR1760488 1-25a_ERR1760492 3-25a_ERR1760490 3-25b_ERR1760489 1-25b_ERR1760491";snp_count="4";
GUBBINS	399717	420952	21235	Strain	node="Node_1->R28";neg_log_likelihood="901.428235";taxa="R28";snp_count="136";
GUBBINS	201226	201261	35	Strains	node="Node_1->R28";neg_log_likelihood="492.128630";taxa="R28";snp_count="22";
GUBBINS	21130	21163	33	Strains	node="Node_1->R28";neg_log_likelihood="411.824804";taxa="R28";snp_count="20";
GUBBINS	947447	949819	2372	Strains	node="Node_1->R28";neg_log_likelihood="353.941141";taxa="R28";snp_count="27";
GUBBINS	161657	161741	84	Strains	node="Node_1->R28";neg_log_likelihood="257.110677";taxa="R28";snp_count="9";
GUBBINS	225790	225803	13	Strains	node="Node_1->R28";neg_log_likelihood="229.290724";taxa="R28";snp_count="6";
GUBBINS	891267	891281	14	Strains	node="Node_1->R28";neg_log_likelihood="206.759021";taxa="R28";snp_count="5";
GUBBINS	278375	282350	3975	Strains	node="Node_1->R28";neg_log_likelihood="185.089215";taxa="R28";snp_count="12";
GUBBINS	194257	194938	681	Strains	node="Node_1->R28";neg_log_likelihood="136.979510";taxa="R28";snp_count="6";
GUBBINS	526894	528834	1940	Strains	node="Node_1->R28";neg_log_likelihood="113.559469";taxa="R28";snp_count="5";
GUBBINS	400815	420527	19712	Strains	node="Node_1->R1";neg_log_likelihood="1240.428646";taxa="R1";snp_count="235";
GUBBINS	59384	59406	22	Strains	node="Node_1->R1";neg_log_likelihood="706.872432";taxa="R1";snp_count="16";
GUBBINS	161669	161711	42	Strains	node="Node_1->R1";neg_log_likelihood="647.394299";taxa="R1";snp_count="16";
GUBBINS	194100	199526	5426	Strains	node="Node_1->R1";neg_log_likelihood="595.980764";taxa="R1";snp_count="34";
GUBBINS	874148	877014	2866	Strains	node="Node_1->R1";neg_log_likelihood="466.160547";taxa="R1";snp_count="26";
GUBBINS	792868	792881	13	Strains	node="Node_1->R1";neg_log_likelihood="363.817975";taxa="R1";snp_count="10";
GUBBINS	909372	909389	17	Strains	node="Node_1->R1";neg_log_likelihood="324.158522";taxa="R1";snp_count="10";
GUBBINS	1008372	1012471	4099	Strains	node="Node_1->R1";neg_log_likelihood="294.669533";taxa="R1";snp_count="17";
GUBBINS	306334	306341	7	Strains	node="Node_1->R1";neg_log_likelihood="226.974668";taxa="R1";snp_count="5";
GUBBINS	94707	96571	1864	Strains	node="Node_1->R1";neg_log_likelihood="214.400170";taxa="R1";snp_count="7";
GUBBINS	278921	279386	465	Strains	node="Node_1->R1";neg_log_likelihood="184.119423";taxa="R1";snp_count="5";
GUBBINS	1068957	1068965	8	Strains	node="Node_1->R1";neg_log_likelihood="160.908144";taxa="R1";snp_count="3";
GUBBINS	955249	955251	2	Strains	node="Node_1->R1";neg_log_likelihood="-nan";taxa="R1";snp_count="3";
GUBBINS	399809	420165	20356	Strains	node="Node_2->R16";neg_log_likelihood="528.677817";taxa="R16";snp_count="106";
GUBBINS	219964	219987	23	Strains	node="Node_2->R16";neg_log_likelihood="232.338876";taxa="R16";snp_count="12";
GUBBINS	59367	59379	12	Strains	node="Node_2->R16";neg_log_likelihood="188.696668";taxa="R16";snp_count="9";
GUBBINS	1059257	1062532	3275	Strains	node="Node_2->R16";neg_log_likelihood="151.785533";taxa="R16";snp_count="18";
GUBBINS	77023	77031	8	Strains	node="Node_2->R16";neg_log_likelihood="81.662881";taxa="R16";snp_count="5";
GUBBINS	399830	411860	12030	Strains	node="Node_3->R22";neg_log_likelihood="1949.564108";taxa="R22";snp_count="180";
GUBBINS	587368	587423	55	Strains	node="Node_3->R22";neg_log_likelihood="1443.905292";taxa="R22";snp_count="46";
GUBBINS	21130	21163	33	Strains	node="Node_3->R22";neg_log_likelihood="1376.858687";taxa="R22";snp_count="19";
GUBBINS	419386	420662	1276	Strains	node="Node_3->R22";neg_log_likelihood="1332.621761";taxa="R22";snp_count="25";
GUBBINS	1086103	1095154	9051	Strains	node="Node_3->R22";neg_log_likelihood="1243.748346";taxa="R22";snp_count="43";
GUBBINS	139016	142139	3123	Strains	node="Node_3->R22";neg_log_likelihood="1093.188622";taxa="R22";snp_count="28";
GUBBINS	669249	679723	10474	Strains	node="Node_3->R22";neg_log_likelihood="994.241924";taxa="R22";snp_count="37";
GUBBINS	543473	554647	11174	Strains	node="Node_3->R22";neg_log_likelihood="867.352335";taxa="R22";snp_count="28";
GUBBINS	527337	533086	5749	Strains	node="Node_3->R22";neg_log_likelihood="762.735008";taxa="R22";snp_count="21";
GUBBINS	284587	290723	6136	Strains	node="Node_3->R22";neg_log_likelihood="685.598706";taxa="R22";snp_count="19";
GUBBINS	51806	51977	171	Strains	node="Node_3->R22";neg_log_likelihood="612.760686";taxa="R22";snp_count="8";
GUBBINS	194252	201260	7008	Strains	node="Node_3->R22";neg_log_likelihood="582.538491";taxa="R22";snp_count="18";
GUBBINS	817318	819716	2398	Strains	node="Node_3->R22";neg_log_likelihood="511.698337";taxa="R22";snp_count="13";
GUBBINS	443698	451461	7763	Strains	node="Node_3->R22";neg_log_likelihood="462.061851";taxa="R22";snp_count="16";
GUBBINS	729893	734815	4922	Strains	node="Node_3->R22";neg_log_likelihood="399.632024";taxa="R22";snp_count="12";
GUBBINS	502383	505402	3019	Strains	node="Node_3->R22";neg_log_likelihood="352.454923";taxa="R22";snp_count="9";
GUBBINS	660024	661346	1322	Strains	node="Node_3->R22";neg_log_likelihood="315.501808";taxa="R22";snp_count="7";
GUBBINS	614136	614895	759	Strains	node="Node_3->R22";neg_log_likelihood="286.356956";taxa="R22";snp_count="6";
GUBBINS	161658	161713	55	Strains	node="Node_3->R22";neg_log_likelihood="256.447594";taxa="R22";snp_count="5";
GUBBINS	703649	705185	1536	Strains	node="Node_3->R22";neg_log_likelihood="239.114241";taxa="R22";snp_count="7";
GUBBINS	979893	980304	411	Strains	node="Node_3->R22";neg_log_likelihood="209.590332";taxa="R22";snp_count="5";
GUBBINS	810941	811239	298	Strains	node="Node_3->R22";neg_log_likelihood="189.413487";taxa="R22";snp_count="4";
GUBBINS	1008372	1008378	6	Strains	node="Node_3->R22";neg_log_likelihood="162.358048";taxa="R22";snp_count="4";
GUBBINS	623467	623782	315	Strains	node="Node_3->R22";neg_log_likelihood="153.612845";taxa="R22";snp_count="4";
GUBBINS	457732	457837	105	Strains	node="Node_3->R22";neg_log_likelihood="136.522154";taxa="R22";snp_count="3";
GUBBINS	409566	409809	243	Strains	node="Node_4->R27";neg_log_likelihood="7806.705162";taxa="R27";snp_count="66";
GUBBINS	120699	121732	1033	Strains	node="Node_4->R27";neg_log_likelihood="7672.172152";taxa="R27";snp_count="84";
GUBBINS	1114266	1114355	89	Strains	node="Node_4->R27";neg_log_likelihood="7501.873299";taxa="R27";snp_count="25";
GUBBINS	218964	219987	1023	Strains	node="Node_4->R27";neg_log_likelihood="7436.447744";taxa="R27";snp_count="47";
GUBBINS	834282	835190	908	Strains	node="Node_4->R27";neg_log_likelihood="7313.294086";taxa="R27";snp_count="40";
GUBBINS	419092	419393	301	Strains	node="Node_4->R27";neg_log_likelihood="7210.672570";taxa="R27";snp_count="29";
GUBBINS	392	1374	982	Strains	node="Node_4->R27";neg_log_likelihood="7137.767187";taxa="R27";snp_count="37";
GUBBINS	421607	422282	675	Strains	node="Node_4->R27";neg_log_likelihood="7038.880717";taxa="R27";snp_count="32";
GUBBINS	201226	201261	35	Strains	node="Node_4->R27";neg_log_likelihood="6955.109925";taxa="R27";snp_count="14";
GUBBINS	278245	278274	29	Strains	node="Node_4->R27";neg_log_likelihood="6918.492437";taxa="R27";snp_count="13";
GUBBINS	994110	994570	460	Strains	node="Node_4->R27";neg_log_likelihood="6884.567465";taxa="R27";snp_count="25";
GUBBINS	947402	947573	171	Strains	node="Node_4->R27";neg_log_likelihood="6816.859140";taxa="R27";snp_count="19";
GUBBINS	193260	195193	1933	Strains	node="Node_4->R27";neg_log_likelihood="6766.961513";taxa="R27";snp_count="38";
GUBBINS	792868	792881	13	Strains	node="Node_4->R27";neg_log_likelihood="6663.113659";taxa="R27";snp_count="10";
GUBBINS	399687	401664	1977	Strains	node="Node_4->R27";neg_log_likelihood="6638.497923";taxa="R27";snp_count="24";
GUBBINS	122227	123025	798	Strains	node="Node_4->R27";neg_log_likelihood="6572.949648";taxa="R27";snp_count="26";
GUBBINS	1106421	1107696	1275	Strains	node="Node_4->R27";neg_log_likelihood="6503.227463";taxa="R27";snp_count="29";
GUBBINS	138619	140175	1556	Strains	node="Node_4->R27";neg_log_likelihood="6424.490516";taxa="R27";snp_count="30";
GUBBINS	1093247	1094801	1554	Strains	node="Node_4->R27";neg_log_likelihood="6341.545706";taxa="R27";snp_count="30";
GUBBINS	54484	54992	508	Strains	node="Node_4->R27";neg_log_likelihood="6258.390298";taxa="R27";snp_count="20";
GUBBINS	188143	189103	960	Strains	node="Node_4->R27";neg_log_likelihood="6203.932798";taxa="R27";snp_count="24";
GUBBINS	49598	49827	229	Strains	node="Node_4->R27";neg_log_likelihood="6138.267256";taxa="R27";snp_count="15";
GUBBINS	677219	678004	785	Strains	node="Node_4->R27";neg_log_likelihood="6097.936236";taxa="R27";snp_count="21";
GUBBINS	123632	125080	1448	Strains	node="Node_4->R27";neg_log_likelihood="6039.783583";taxa="R27";snp_count="26";
GUBBINS	398240	398306	66	Strains	node="Node_4->R27";neg_log_likelihood="5967.706035";taxa="R27";snp_count="10";
GUBBINS	273560	273715	155	Strains	node="Node_4->R27";neg_log_likelihood="5940.653059";taxa="R27";snp_count="12";
GUBBINS	217081	217609	528	Strains	node="Node_4->R27";neg_log_likelihood="5907.486234";taxa="R27";snp_count="17";
GUBBINS	1097556	1098353	797	Strains	node="Node_4->R27";neg_log_likelihood="5860.651574";taxa="R27";snp_count="19";
GUBBINS	57795	58035	240	Strains	node="Node_4->R27";neg_log_likelihood="5810.000584";taxa="R27";snp_count="11";
GUBBINS	349894	350542	648	Strains	node="Node_4->R27";neg_log_likelihood="5780.065396";taxa="R27";snp_count="15";
GUBBINS	877352	878590	1238	Strains	node="Node_4->R27";neg_log_likelihood="5738.094770";taxa="R27";snp_count="19";
GUBBINS	224093	224907	814	Strains	node="Node_4->R27";neg_log_likelihood="5684.547177";taxa="R27";snp_count="16";
GUBBINS	136912	137672	760	Strains	node="Node_4->R27";neg_log_likelihood="5639.859704";taxa="R27";snp_count="15";
GUBBINS	840071	840617	546	Strains	node="Node_4->R27";neg_log_likelihood="5598.108218";taxa="R27";snp_count="13";
GUBBINS	134436	135741	1305	Strains	node="Node_4->R27";neg_log_likelihood="5561.518850";taxa="R27";snp_count="18";
GUBBINS	148230	148583	353	Strains	node="Node_4->R27";neg_log_likelihood="5510.425586";taxa="R27";snp_count="11";
GUBBINS	394620	395492	872	Strains	node="Node_4->R27";neg_log_likelihood="5479.624192";taxa="R27";snp_count="15";
GUBBINS	41769	42516	747	Strains	node="Node_4->R27";neg_log_likelihood="5437.193947";taxa="R27";snp_count="14";
GUBBINS	831484	832095	611	Strains	node="Node_4->R27";neg_log_likelihood="5398.554692";taxa="R27";snp_count="12";
GUBBINS	170459	171101	642	Strains	node="Node_4->R27";neg_log_likelihood="5364.678050";taxa="R27";snp_count="12";
GUBBINS	1112516	1112634	118	Strains	node="Node_4->R27";neg_log_likelihood="5330.587723";taxa="R27";snp_count="7";
GUBBINS	360395	361176	781	Strains	node="Node_4->R27";neg_log_likelihood="5311.550605";taxa="R27";snp_count="12";
GUBBINS	100468	101587	1119	Strains	node="Node_4->R27";neg_log_likelihood="5277.316561";taxa="R27";snp_count="14";
GUBBINS	969645	970120	475	Strains	node="Node_4->R27";neg_log_likelihood="5237.217090";taxa="R27";snp_count="10";
GUBBINS	215653	215662	9	Strains	node="Node_4->R27";neg_log_likelihood="5198.475536";taxa="R27";snp_count="7";
GUBBINS	1111312	1111364	52	Strains	node="Node_4->R27";neg_log_likelihood="5185.474737";taxa="R27";snp_count="7";
GUBBINS	195942	196125	183	Strains	node="Node_4->R27";neg_log_likelihood="5168.080423";taxa="R27";snp_count="8";
GUBBINS	343974	344242	268	Strains	node="Node_4->R27";neg_log_likelihood="5146.744898";taxa="R27";snp_count="8";
GUBBINS	161652	161676	24	Strains	node="Node_4->R27";neg_log_likelihood="5119.871703";taxa="R27";snp_count="6";
GUBBINS	417978	418013	35	Strains	node="Node_4->R27";neg_log_likelihood="5104.100802";taxa="R27";snp_count="6";
GUBBINS	168459	168462	3	Strains	node="Node_4->R27";neg_log_likelihood="5088.641634";taxa="R27";snp_count="3";
GUBBINS	286585	286777	192	Strains	node="Node_4->R27";neg_log_likelihood="5081.727698";taxa="R27";snp_count="7";
GUBBINS	742155	742162	7	Strains	node="Node_4->R27";neg_log_likelihood="5056.336300";taxa="R27";snp_count="5";
GUBBINS	392362	392365	3	Strains	node="Node_4->R27";neg_log_likelihood="5046.009944";taxa="R27";snp_count="3";
GUBBINS	160822	160853	31	Strains	node="Node_4->R27";neg_log_likelihood="5037.756654";taxa="R27";snp_count="5";
GUBBINS	836121	836126	5	Strains	node="Node_4->R27";neg_log_likelihood="5024.270540";taxa="R27";snp_count="3";
GUBBINS	181986	182336	350	Strains	node="Node_5->H7";neg_log_likelihood="18339.528103";taxa="H7";snp_count="212";
GUBBINS	193299	193844	545	Strains	node="Node_5->H7";neg_log_likelihood="17984.619935";taxa="H7";snp_count="183";
GUBBINS	909357	909567	210	Strains	node="Node_5->H7";neg_log_likelihood="17737.801394";taxa="H7";snp_count="69";
GUBBINS	421417	421620	203	Strains	node="Node_5->H7";neg_log_likelihood="17612.089643";taxa="H7";snp_count="54";
GUBBINS	407079	410490	3411	Strains	node="Node_5->H7";neg_log_likelihood="17495.761625";taxa="H7";snp_count="79";
GUBBINS	278245	278327	82	Strains	node="Node_5->H7";neg_log_likelihood="17319.086160";taxa="H7";snp_count="40";
GUBBINS	218632	219965	1333	Strains	node="Node_5->H7";neg_log_likelihood="17241.211145";taxa="H7";snp_count="73";
GUBBINS	527299	527584	285	Strains	node="Node_5->H7";neg_log_likelihood="17078.314354";taxa="H7";snp_count="46";
GUBBINS	350373	350450	77	Strains	node="Node_5->H7";neg_log_likelihood="16994.132421";taxa="H7";snp_count="24";
GUBBINS	54684	55776	1092	Strains	node="Node_5->H7";neg_log_likelihood="16941.180563";taxa="H7";snp_count="53";
GUBBINS	194280	195038	758	Strains	node="Node_5->H7";neg_log_likelihood="16820.577334";taxa="H7";snp_count="49";
GUBBINS	1101414	1102473	1059	Strains	node="Node_5->H7";neg_log_likelihood="16711.897674";taxa="H7";snp_count="52";
GUBBINS	947388	947564	176	Strains	node="Node_5->H7";neg_log_likelihood="16593.349757";taxa="H7";snp_count="27";
GUBBINS	21067	21163	96	Strains	node="Node_5->H7";neg_log_likelihood="16533.220290";taxa="H7";snp_count="23";
GUBBINS	138757	138936	179	Strains	node="Node_5->H7";neg_log_likelihood="16484.797458";taxa="H7";snp_count="25";
GUBBINS	401231	401368	137	Strains	node="Node_5->H7";neg_log_likelihood="16428.645477";taxa="H7";snp_count="23";
GUBBINS	215263	215771	508	Strains	node="Node_5->H7";neg_log_likelihood="16376.935190";taxa="H7";snp_count="35";
GUBBINS	406699	406886	187	Strains	node="Node_5->H7";neg_log_likelihood="16297.045532";taxa="H7";snp_count="25";
GUBBINS	360501	360968	467	Strains	node="Node_5->H7";neg_log_likelihood="16240.352932";taxa="H7";snp_count="34";
GUBBINS	57684	58410	726	Strains	node="Node_5->H7";neg_log_likelihood="16162.803212";taxa="H7";snp_count="38";
GUBBINS	344741	344760	19	Strains	node="Node_5->H7";neg_log_likelihood="16075.783795";taxa="H7";snp_count="13";
GUBBINS	535191	535946	755	Strains	node="Node_5->H7";neg_log_likelihood="16047.965600";taxa="H7";snp_count="29";
GUBBINS	217222	217745	523	Strains	node="Node_5->H7";neg_log_likelihood="15982.383002";taxa="H7";snp_count="33";
GUBBINS	163710	164069	359	Strains	node="Node_5->H7";neg_log_likelihood="15908.808434";taxa="H7";snp_count="27";
GUBBINS	162202	162330	128	Strains	node="Node_5->H7";neg_log_likelihood="15848.661802";taxa="H7";snp_count="18";
GUBBINS	1008372	1008448	76	Strains	node="Node_5->H7";neg_log_likelihood="15807.656597";taxa="H7";snp_count="15";
GUBBINS	757787	757882	95	Strains	node="Node_5->H7";neg_log_likelihood="15773.953962";taxa="H7";snp_count="16";
GUBBINS	810598	810609	11	Strains	node="Node_5->H7";neg_log_likelihood="15737.600259";taxa="H7";snp_count="9";
GUBBINS	56032	56490	458	Strains	node="Node_5->H7";neg_log_likelihood="15718.026715";taxa="H7";snp_count="26";
GUBBINS	202823	203386	563	Strains	node="Node_5->H7";neg_log_likelihood="15658.866653";taxa="H7";snp_count="28";
GUBBINS	398105	398289	184	Strains	node="Node_5->H7";neg_log_likelihood="15596.068639";taxa="H7";snp_count="17";
GUBBINS	201640	202136	496	Strains	node="Node_5->H7";neg_log_likelihood="15556.669201";taxa="H7";snp_count="25";
GUBBINS	533530	534136	606	Strains	node="Node_5->H7";neg_log_likelihood="15499.843661";taxa="H7";snp_count="24";
GUBBINS	755652	755858	206	Strains	node="Node_5->H7";neg_log_likelihood="15444.290855";taxa="H7";snp_count="17";
GUBBINS	764158	764534	376	Strains	node="Node_5->H7";neg_log_likelihood="15405.165293";taxa="H7";snp_count="21";
GUBBINS	1011115	1011305	190	Strains	node="Node_5->H7";neg_log_likelihood="15357.145320";taxa="H7";snp_count="16";
GUBBINS	532755	533325	570	Strains	node="Node_5->H7";neg_log_likelihood="15320.725893";taxa="H7";snp_count="18";
GUBBINS	202384	202597	213	Strains	node="Node_5->H7";neg_log_likelihood="15279.369064";taxa="H7";snp_count="16";
GUBBINS	1098497	1098518	21	Strains	node="Node_5->H7";neg_log_likelihood="15242.471279";taxa="H7";snp_count="8";
GUBBINS	58630	59025	395	Strains	node="Node_5->H7";neg_log_likelihood="15224.264616";taxa="H7";snp_count="20";
GUBBINS	181403	181588	185	Strains	node="Node_5->H7";neg_log_likelihood="15177.845168";taxa="H7";snp_count="15";
GUBBINS	706379	706607	228	Strains	node="Node_5->H7";neg_log_likelihood="15143.344703";taxa="H7";snp_count="16";
GUBBINS	537554	537846	292	Strains	node="Node_5->H7";neg_log_likelihood="15106.626581";taxa="H7";snp_count="17";
GUBBINS	161634	161758	124	Strains	node="Node_5->H7";neg_log_likelihood="15067.295150";taxa="H7";snp_count="11";
GUBBINS	994298	994597	299	Strains	node="Node_5->H7";neg_log_likelihood="15042.153142";taxa="H7";snp_count="17";
GUBBINS	737714	737836	122	Strains	node="Node_5->H7";neg_log_likelihood="15003.146226";taxa="H7";snp_count="12";
GUBBINS	1097670	1098116	446	Strains	node="Node_5->H7";neg_log_likelihood="14974.411761";taxa="H7";snp_count="20";
GUBBINS	1106362	1106573	211	Strains	node="Node_5->H7";neg_log_likelihood="14928.790648";taxa="H7";snp_count="14";
GUBBINS	764748	764877	129	Strains	node="Node_5->H7";neg_log_likelihood="14896.404220";taxa="H7";snp_count="12";
GUBBINS	756588	756877	289	Strains	node="Node_5->H7";neg_log_likelihood="14868.631912";taxa="H7";snp_count="16";
GUBBINS	753825	754035	210	Strains	node="Node_5->H7";neg_log_likelihood="14831.563198";taxa="H7";snp_count="14";
GUBBINS	1099155	1099315	160	Strains	node="Node_5->H7";neg_log_likelihood="14799.755166";taxa="H7";snp_count="12";
GUBBINS	1118	1374	256	Strains	node="Node_5->H7";neg_log_likelihood="14772.231374";taxa="H7";snp_count="14";
GUBBINS	204437	204701	264	Strains	node="Node_5->H7";neg_log_likelihood="14739.696740";taxa="H7";snp_count="14";
GUBBINS	282350	282386	36	Strains	node="Node_5->H7";neg_log_likelihood="14707.467086";taxa="H7";snp_count="7";
GUBBINS	208870	209074	204	Strains	node="Node_5->H7";neg_log_likelihood="14691.566491";taxa="H7";snp_count="12";
GUBBINS	192755	193092	337	Strains	node="Node_5->H7";neg_log_likelihood="14664.121959";taxa="H7";snp_count="14";
GUBBINS	395928	396173	245	Strains	node="Node_5->H7";neg_log_likelihood="14631.481508";taxa="H7";snp_count="12";
GUBBINS	530417	530605	188	Strains	node="Node_5->H7";neg_log_likelihood="14604.123578";taxa="H7";snp_count="10";
GUBBINS	98039	98050	11	Strains	node="Node_5->H7";neg_log_likelihood="14568.831009";taxa="H7";snp_count="9";
GUBBINS	612583	612591	8	Strains	node="Node_5->H7";neg_log_likelihood="14548.132665";taxa="H7";snp_count="8";
GUBBINS	614720	614728	8	Strains	node="Node_5->H7";neg_log_likelihood="14529.694193";taxa="H7";snp_count="8";
GUBBINS	840605	840619	14	Strains	node="Node_5->H7";neg_log_likelihood="14515.389756";taxa="H7";snp_count="8";
GUBBINS	418548	418563	15	Strains	node="Node_5->H7";neg_log_likelihood="14497.274619";taxa="H7";snp_count="8";
GUBBINS	206444	206450	6	Strains	node="Node_5->H7";neg_log_likelihood="14478.933579";taxa="H7";snp_count="6";
GUBBINS	565827	565838	11	Strains	node="Node_5->H7";neg_log_likelihood="14465.429617";taxa="H7";snp_count="7";
GUBBINS	528024	528116	92	Strains	node="Node_5->H7";neg_log_likelihood="14455.824316";taxa="H7";snp_count="8";
GUBBINS	1033065	1033087	22	Strains	node="Node_5->H7";neg_log_likelihood="14433.925929";taxa="H7";snp_count="7";
GUBBINS	742155	742162	7	Strains	node="Node_5->H7";neg_log_likelihood="14418.219723";taxa="H7";snp_count="5";
GUBBINS	399711	401308	1597	Strains	node="Node_6->8-17a_ERR1760478";neg_log_likelihood="17107.807312";taxa="8-17a_ERR1760478";snp_count="307";
GUBBINS	421411	421676	265	Strains	node="Node_6->8-17a_ERR1760478";neg_log_likelihood="16740.495979";taxa="8-17a_ERR1760478";snp_count="88";
GUBBINS	407312	410346	3034	Strains	node="Node_6->8-17a_ERR1760478";neg_log_likelihood="16567.620216";taxa="8-17a_ERR1760478";snp_count="116";
GUBBINS	211252	212724	1472	Strains	node="Node_6->8-17a_ERR1760478";neg_log_likelihood="16327.612922";taxa="8-17a_ERR1760478";snp_count="111";
GUBBINS	1072827	1072875	48	Strains	node="Node_6->8-17a_ERR1760478";neg_log_likelihood="16129.548704";taxa="8-17a_ERR1760478";snp_count="24";
GUBBINS	21137	21166	29	Strains	node="Node_6->8-17a_ERR1760478";neg_log_likelihood="16077.817270";taxa="8-17a_ERR1760478";snp_count="20";
GUBBINS	194121	194942	821	Strains	node="Node_6->8-17a_ERR1760478";neg_log_likelihood="16033.948228";taxa="8-17a_ERR1760478";snp_count="53";
GUBBINS	54353	55416	1063	Strains	node="Node_6->8-17a_ERR1760478";neg_log_likelihood="15912.532390";taxa="8-17a_ERR1760478";snp_count="57";
GUBBINS	187446	188179	733	Strains	node="Node_6->8-17a_ERR1760478";neg_log_likelihood="15784.315804";taxa="8-17a_ERR1760478";snp_count="48";
GUBBINS	535281	536012	731	Strains	node="Node_6->8-17a_ERR1760478";neg_log_likelihood="15676.336278";taxa="8-17a_ERR1760478";snp_count="43";
GUBBINS	528730	528932	202	Strains	node="Node_6->8-17a_ERR1760478";neg_log_likelihood="15581.300560";taxa="8-17a_ERR1760478";snp_count="26";
GUBBINS	132540	132569	29	Strains	node="Node_6->8-17a_ERR1760478";neg_log_likelihood="15523.867197";taxa="8-17a_ERR1760478";snp_count="15";
GUBBINS	421964	422443	479	Strains	node="Node_6->8-17a_ERR1760478";neg_log_likelihood="15490.166254";taxa="8-17a_ERR1760478";snp_count="34";
GUBBINS	805977	805997	20	Strains	node="Node_6->8-17a_ERR1760478";neg_log_likelihood="15412.931730";taxa="8-17a_ERR1760478";snp_count="13";
GUBBINS	219915	219942	27	Strains	node="Node_6->8-17a_ERR1760478";neg_log_likelihood="15383.558541";taxa="8-17a_ERR1760478";snp_count="14";
GUBBINS	219114	219132	18	Strains	node="Node_6->8-17a_ERR1760478";neg_log_likelihood="15353.098172";taxa="8-17a_ERR1760478";snp_count="12";
GUBBINS	834773	835468	695	Strains	node="Node_6->8-17a_ERR1760478";neg_log_likelihood="15326.844738";taxa="8-17a_ERR1760478";snp_count="35";
GUBBINS	403970	406459	2489	Strains	node="Node_6->8-17a_ERR1760478";neg_log_likelihood="15246.409367";taxa="8-17a_ERR1760478";snp_count="21";
GUBBINS	537686	537860	174	Strains	node="Node_6->8-17a_ERR1760478";neg_log_likelihood="15201.915381";taxa="8-17a_ERR1760478";snp_count="18";
GUBBINS	282125	282461	336	Strains	node="Node_6->8-17a_ERR1760478";neg_log_likelihood="15161.520544";taxa="8-17a_ERR1760478";snp_count="22";
GUBBINS	163761	163873	112	Strains	node="Node_6->8-17a_ERR1760478";neg_log_likelihood="15110.793157";taxa="8-17a_ERR1760478";snp_count="15";
GUBBINS	215792	216389	597	Strains	node="Node_6->8-17a_ERR1760478";neg_log_likelihood="15076.883744";taxa="8-17a_ERR1760478";snp_count="25";
GUBBINS	755775	756015	240	Strains	node="Node_6->8-17a_ERR1760478";neg_log_likelihood="15019.959336";taxa="8-17a_ERR1760478";snp_count="18";
GUBBINS	764219	764432	213	Strains	node="Node_6->8-17a_ERR1760478";neg_log_likelihood="14978.371617";taxa="8-17a_ERR1760478";snp_count="17";
GUBBINS	994459	994649	190	Strains	node="Node_6->8-17a_ERR1760478";neg_log_likelihood="14940.919965";taxa="8-17a_ERR1760478";snp_count="15";
GUBBINS	757787	758002	215	Strains	node="Node_6->8-17a_ERR1760478";neg_log_likelihood="14906.822715";taxa="8-17a_ERR1760478";snp_count="15";
GUBBINS	419197	419340	143	Strains	node="Node_6->8-17a_ERR1760478";neg_log_likelihood="14872.237154";taxa="8-17a_ERR1760478";snp_count="13";
GUBBINS	530347	530605	258	Strains	node="Node_6->8-17a_ERR1760478";neg_log_likelihood="14843.110936";taxa="8-17a_ERR1760478";snp_count="15";
GUBBINS	193539	193838	299	Strains	node="Node_6->8-17a_ERR1760478";neg_log_likelihood="14809.152954";taxa="8-17a_ERR1760478";snp_count="15";
GUBBINS	216565	216989	424	Strains	node="Node_6->8-17a_ERR1760478";neg_log_likelihood="14774.293763";taxa="8-17a_ERR1760478";snp_count="17";
GUBBINS	532770	533200	430	Strains	node="Node_6->8-17a_ERR1760478";neg_log_likelihood="14734.488969";taxa="8-17a_ERR1760478";snp_count="14";
GUBBINS	398105	398286	181	Strains	node="Node_6->8-17a_ERR1760478";neg_log_likelihood="14702.028652";taxa="8-17a_ERR1760478";snp_count="12";
GUBBINS	1100854	1101038	184	Strains	node="Node_6->8-17a_ERR1760478";neg_log_likelihood="14674.266264";taxa="8-17a_ERR1760478";snp_count="12";
GUBBINS	1104411	1104777	366	Strains	node="Node_6->8-17a_ERR1760478";neg_log_likelihood="14646.359794";taxa="8-17a_ERR1760478";snp_count="15";
GUBBINS	529812	530042	230	Strains	node="Node_6->8-17a_ERR1760478";neg_log_likelihood="14611.910699";taxa="8-17a_ERR1760478";snp_count="12";
GUBBINS	56083	56505	422	Strains	node="Node_6->8-17a_ERR1760478";neg_log_likelihood="14583.964461";taxa="8-17a_ERR1760478";snp_count="13";
GUBBINS	1107784	1107964	180	Strains	node="Node_6->8-17a_ERR1760478";neg_log_likelihood="14553.580384";taxa="8-17a_ERR1760478";snp_count="11";
GUBBINS	406771	407054	283	Strains	node="Node_6->8-17a_ERR1760478";neg_log_likelihood="14528.025652";taxa="8-17a_ERR1760478";snp_count="13";
GUBBINS	188363	188788	425	Strains	node="Node_6->8-17a_ERR1760478";neg_log_likelihood="14497.616094";taxa="8-17a_ERR1760478";snp_count="15";
GUBBINS	278883	279006	123	Strains	node="Node_6->8-17a_ERR1760478";neg_log_likelihood="14462.807642";taxa="8-17a_ERR1760478";snp_count="9";
GUBBINS	760274	760503	229	Strains	node="Node_6->8-17a_ERR1760478";neg_log_likelihood="14440.080971";taxa="8-17a_ERR1760478";snp_count="13";
GUBBINS	57711	57923	212	Strains	node="Node_6->8-17a_ERR1760478";neg_log_likelihood="14411.424261";taxa="8-17a_ERR1760478";snp_count="10";
GUBBINS	58460	58977	517	Strains	node="Node_6->8-17a_ERR1760478";neg_log_likelihood="14386.303113";taxa="8-17a_ERR1760478";snp_count="18";
GUBBINS	139725	139727	2	Strains	node="Node_6->8-17a_ERR1760478";neg_log_likelihood="-nan";taxa="8-17a_ERR1760478";snp_count="3";
GUBBINS	1063114	1063127	13	Strains	node="Node_6->8-17a_ERR1760478";neg_log_likelihood="14328.227780";taxa="8-17a_ERR1760478";snp_count="9";
GUBBINS	764777	764788	11	Strains	node="Node_6->8-17a_ERR1760478";neg_log_likelihood="14309.070475";taxa="8-17a_ERR1760478";snp_count="8";
GUBBINS	1067628	1067649	21	Strains	node="Node_6->8-17a_ERR1760478";neg_log_likelihood="14293.833515";taxa="8-17a_ERR1760478";snp_count="8";
GUBBINS	1106496	1106551	55	Strains	node="Node_6->8-17a_ERR1760478";neg_log_likelihood="14275.643407";taxa="8-17a_ERR1760478";snp_count="10";
GUBBINS	164064	164076	12	Strains	node="Node_6->8-17a_ERR1760478";neg_log_likelihood="14254.326021";taxa="8-17a_ERR1760478";snp_count="6";
GUBBINS	534760	534825	65	Strains	node="Node_6->8-17a_ERR1760478";neg_log_likelihood="14243.914072";taxa="8-17a_ERR1760478";snp_count="7";
GUBBINS	528001	528102	101	Strains	node="Node_6->8-17a_ERR1760478";neg_log_likelihood="14227.773051";taxa="8-17a_ERR1760478";snp_count="8";
GUBBINS	909764	909780	16	Strains	node="Node_6->8-17a_ERR1760478";neg_log_likelihood="14204.298819";taxa="8-17a_ERR1760478";snp_count="7";
GUBBINS	422464	422500	36	Strains	node="Node_6->8-17a_ERR1760478";neg_log_likelihood="14190.989344";taxa="8-17a_ERR1760478";snp_count="7";
GUBBINS	406023	408014	1991	Strains	node="Node_6->15-27b_ERR1760472";neg_log_likelihood="16236.025006";taxa="15-27b_ERR1760472";snp_count="101";
GUBBINS	54663	56548	1885	Strains	node="Node_6->15-27b_ERR1760472";neg_log_likelihood="16025.571698";taxa="15-27b_ERR1760472";snp_count="100";
GUBBINS	161670	161785	115	Strains	node="Node_6->15-27b_ERR1760472";neg_log_likelihood="15808.499011";taxa="15-27b_ERR1760472";snp_count="31";
GUBBINS	57599	59028	1429	Strains	node="Node_6->15-27b_ERR1760472";neg_log_likelihood="15740.044864";taxa="15-27b_ERR1760472";snp_count="74";
GUBBINS	120752	120787	35	Strains	node="Node_6->15-27b_ERR1760472";neg_log_likelihood="15580.872321";taxa="15-27b_ERR1760472";snp_count="20";
GUBBINS	191742	192775	1033	Strains	node="Node_6->15-27b_ERR1760472";neg_log_likelihood="15541.123779";taxa="15-27b_ERR1760472";snp_count="49";
GUBBINS	537396	537876	480	Strains	node="Node_6->15-27b_ERR1760472";neg_log_likelihood="15431.130735";taxa="15-27b_ERR1760472";snp_count="32";
GUBBINS	182751	182990	239	Strains	node="Node_6->15-27b_ERR1760472";neg_log_likelihood="15357.450399";taxa="15-27b_ERR1760472";snp_count="26";
GUBBINS	535285	536279	994	Strains	node="Node_6->15-27b_ERR1760472";neg_log_likelihood="15298.046082";taxa="15-27b_ERR1760472";snp_count="36";
GUBBINS	462744	462760	16	Strains	node="Node_6->15-27b_ERR1760472";neg_log_likelihood="15215.592971";taxa="15-27b_ERR1760472";snp_count="12";
GUBBINS	404976	405620	644	Strains	node="Node_6->15-27b_ERR1760472";neg_log_likelihood="15189.168805";taxa="15-27b_ERR1760472";snp_count="35";
GUBBINS	834806	835420	614	Strains	node="Node_6->15-27b_ERR1760472";neg_log_likelihood="15108.261335";taxa="15-27b_ERR1760472";snp_count="32";
GUBBINS	216890	217751	861	Strains	node="Node_6->15-27b_ERR1760472";neg_log_likelihood="15033.015119";taxa="15-27b_ERR1760472";snp_count="39";
GUBBINS	532653	533253	600	Strains	node="Node_6->15-27b_ERR1760472";neg_log_likelihood="14943.461318";taxa="15-27b_ERR1760472";snp_count="31";
GUBBINS	909345	909471	126	Strains	node="Node_6->15-27b_ERR1760472";neg_log_likelihood="14872.165316";taxa="15-27b_ERR1760472";snp_count="18";
GUBBINS	810598	810609	11	Strains	node="Node_6->15-27b_ERR1760472";neg_log_likelihood="14831.749377";taxa="15-27b_ERR1760472";snp_count="9";
GUBBINS	75054	75078	24	Strains	node="Node_6->15-27b_ERR1760472";neg_log_likelihood="14811.041854";taxa="15-27b_ERR1760472";snp_count="11";
GUBBINS	665453	665478	25	Strains	node="Node_6->15-27b_ERR1760472";neg_log_likelihood="14785.675603";taxa="15-27b_ERR1760472";snp_count="11";
GUBBINS	422703	422786	83	Strains	node="Node_6->15-27b_ERR1760472";neg_log_likelihood="14762.704443";taxa="15-27b_ERR1760472";snp_count="14";
GUBBINS	756813	756919	106	Strains	node="Node_6->15-27b_ERR1760472";neg_log_likelihood="14730.333006";taxa="15-27b_ERR1760472";snp_count="15";
GUBBINS	527389	527454	65	Strains	node="Node_6->15-27b_ERR1760472";neg_log_likelihood="14695.767578";taxa="15-27b_ERR1760472";snp_count="12";
GUBBINS	398160	398306	146	Strains	node="Node_6->15-27b_ERR1760472";neg_log_likelihood="14668.366023";taxa="15-27b_ERR1760472";snp_count="16";
GUBBINS	215900	216642	742	Strains	node="Node_6->15-27b_ERR1760472";neg_log_likelihood="14632.661732";taxa="15-27b_ERR1760472";snp_count="23";
GUBBINS	534052	534237	185	Strains	node="Node_6->15-27b_ERR1760472";neg_log_likelihood="14578.781013";taxa="15-27b_ERR1760472";snp_count="16";
GUBBINS	193075	193953	878	Strains	node="Node_6->15-27b_ERR1760472";neg_log_likelihood="14541.817050";taxa="15-27b_ERR1760472";snp_count="24";
GUBBINS	760297	760576	279	Strains	node="Node_6->15-27b_ERR1760472";neg_log_likelihood="14485.291423";taxa="15-27b_ERR1760472";snp_count="18";
GUBBINS	759637	759659	22	Strains	node="Node_6->15-27b_ERR1760472";neg_log_likelihood="14443.379728";taxa="15-27b_ERR1760472";snp_count="8";
GUBBINS	162309	162600	291	Strains	node="Node_6->15-27b_ERR1760472";neg_log_likelihood="14424.828149";taxa="15-27b_ERR1760472";snp_count="18";
GUBBINS	139490	139903	413	Strains	node="Node_6->15-27b_ERR1760472";neg_log_likelihood="14382.681029";taxa="15-27b_ERR1760472";snp_count="20";
GUBBINS	764234	764534	300	Strains	node="Node_6->15-27b_ERR1760472";neg_log_likelihood="14336.704978";taxa="15-27b_ERR1760472";snp_count="17";
GUBBINS	422135	422429	294	Strains	node="Node_6->15-27b_ERR1760472";neg_log_likelihood="14297.651279";taxa="15-27b_ERR1760472";snp_count="16";
GUBBINS	394128	394140	12	Strains	node="Node_6->15-27b_ERR1760472";neg_log_likelihood="14260.342105";taxa="15-27b_ERR1760472";snp_count="6";
GUBBINS	755585	755850	265	Strains	node="Node_6->15-27b_ERR1760472";neg_log_likelihood="14246.418991";taxa="15-27b_ERR1760472";snp_count="15";
GUBBINS	585659	585929	270	Strains	node="Node_6->15-27b_ERR1760472";neg_log_likelihood="14211.173473";taxa="15-27b_ERR1760472";snp_count="15";
GUBBINS	1103703	1104013	310	Strains	node="Node_6->15-27b_ERR1760472";neg_log_likelihood="14176.223908";taxa="15-27b_ERR1760472";snp_count="15";
GUBBINS	137188	137319	131	Strains	node="Node_6->15-27b_ERR1760472";neg_log_likelihood="14141.169269";taxa="15-27b_ERR1760472";snp_count="11";
GUBBINS	185618	185835	217	Strains	node="Node_6->15-27b_ERR1760472";neg_log_likelihood="14115.472708";taxa="15-27b_ERR1760472";snp_count="13";
GUBBINS	416394	417820	1426	Strains	node="Node_6->15-27b_ERR1760472";neg_log_likelihood="14085.551055";taxa="15-27b_ERR1760472";snp_count="16";
GUBBINS	1046	1255	209	Strains	node="Node_6->15-27b_ERR1760472";neg_log_likelihood="14047.585572";taxa="15-27b_ERR1760472";snp_count="12";
GUBBINS	1014360	1014494	134	Strains	node="Node_6->15-27b_ERR1760472";neg_log_likelihood="14019.617033";taxa="15-27b_ERR1760472";snp_count="10";
GUBBINS	163604	163650	46	Strains	node="Node_6->15-27b_ERR1760472";neg_log_likelihood="13996.084431";taxa="15-27b_ERR1760472";snp_count="7";
GUBBINS	1012279	1012505	226	Strains	node="Node_6->15-27b_ERR1760472";neg_log_likelihood="13979.713041";taxa="15-27b_ERR1760472";snp_count="12";
GUBBINS	757694	757897	203	Strains	node="Node_6->15-27b_ERR1760472";neg_log_likelihood="13951.793186";taxa="15-27b_ERR1760472";snp_count="11";
GUBBINS	123766	124148	382	Strains	node="Node_6->15-27b_ERR1760472";neg_log_likelihood="13926.026112";taxa="15-27b_ERR1760472";snp_count="14";
GUBBINS	651975	652146	171	Strains	node="Node_6->15-27b_ERR1760472";neg_log_likelihood="13892.857183";taxa="15-27b_ERR1760472";snp_count="10";
GUBBINS	771115	771121	6	Strains	node="Node_6->15-27b_ERR1760472";neg_log_likelihood="-nan";taxa="15-27b_ERR1760472";snp_count="6";
GUBBINS	1104397	1104464	67	Strains	node="Node_6->15-27b_ERR1760472";neg_log_likelihood="13855.439122";taxa="15-27b_ERR1760472";snp_count="6";
GUBBINS	1107638	1108006	368	Strains	node="Node_6->15-27b_ERR1760472";neg_log_likelihood="13841.464767";taxa="15-27b_ERR1760472";snp_count="13";
GUBBINS	762668	762684	16	Strains	node="Node_6->15-27b_ERR1760472";neg_log_likelihood="13803.299629";taxa="15-27b_ERR1760472";snp_count="8";
GUBBINS	195285	195373	88	Strains	node="Node_6->15-27b_ERR1760472";neg_log_likelihood="13788.335886";taxa="15-27b_ERR1760472";snp_count="10";
GUBBINS	947426	947476	50	Strains	node="Node_6->15-27b_ERR1760472";neg_log_likelihood="13765.498764";taxa="15-27b_ERR1760472";snp_count="8";
GUBBINS	691986	692034	48	Strains	node="Node_6->15-27b_ERR1760472";neg_log_likelihood="13746.793075";taxa="15-27b_ERR1760472";snp_count="8";
GUBBINS	164044	164048	4	Strains	node="Node_6->15-27b_ERR1760472";neg_log_likelihood="13728.045615";taxa="15-27b_ERR1760472";snp_count="4";
GUBBINS	132541	132594	53	Strains	node="Node_6->15-27b_ERR1760472";neg_log_likelihood="13719.009148";taxa="15-27b_ERR1760472";snp_count="8";
GUBBINS	201235	204205	2970	Strains	node="Node_7->5-27b_ERR1760483";neg_log_likelihood="15414.204220";taxa="5-27b_ERR1760483";snp_count="211";
GUBBINS	407139	410850	3711	Strains	node="Node_7->5-27b_ERR1760483";neg_log_likelihood="14933.271969";taxa="5-27b_ERR1760483";snp_count="176";
GUBBINS	161651	161723	72	Strains	node="Node_7->5-27b_ERR1760483";neg_log_likelihood="14623.372557";taxa="5-27b_ERR1760483";snp_count="29";
GUBBINS	216690	217782	1092	Strains	node="Node_7->5-27b_ERR1760483";neg_log_likelihood="14561.738388";taxa="5-27b_ERR1760483";snp_count="65";
GUBBINS	532915	534237	1322	Strains	node="Node_7->5-27b_ERR1760483";neg_log_likelihood="14410.001419";taxa="5-27b_ERR1760483";snp_count="68";
GUBBINS	411496	412512	1016	Strains	node="Node_7->5-27b_ERR1760483";neg_log_likelihood="14259.659727";taxa="5-27b_ERR1760483";snp_count="51";
GUBBINS	215708	216341	633	Strains	node="Node_7->5-27b_ERR1760483";neg_log_likelihood="14142.756314";taxa="5-27b_ERR1760483";snp_count="41";
GUBBINS	187548	188219	671	Strains	node="Node_7->5-27b_ERR1760483";neg_log_likelihood="14048.143342";taxa="5-27b_ERR1760483";snp_count="41";
GUBBINS	764232	764294	62	Strains	node="Node_7->5-27b_ERR1760483";neg_log_likelihood="13956.619559";taxa="5-27b_ERR1760483";snp_count="17";
GUBBINS	20962	21166	204	Strains	node="Node_7->5-27b_ERR1760483";neg_log_likelihood="13917.084398";taxa="5-27b_ERR1760483";snp_count="24";
GUBBINS	537430	537892	462	Strains	node="Node_7->5-27b_ERR1760483";neg_log_likelihood="13860.897247";taxa="5-27b_ERR1760483";snp_count="30";
GUBBINS	204638	204946	308	Strains	node="Node_7->5-27b_ERR1760483";neg_log_likelihood="13790.151289";taxa="5-27b_ERR1760483";snp_count="27";
GUBBINS	282096	282699	603	Strains	node="Node_7->5-27b_ERR1760483";neg_log_likelihood="13726.405634";taxa="5-27b_ERR1760483";snp_count="34";
GUBBINS	1251	1819	568	Strains	node="Node_7->5-27b_ERR1760483";neg_log_likelihood="13645.956973";taxa="5-27b_ERR1760483";snp_count="33";
GUBBINS	755627	755955	328	Strains	node="Node_7->5-27b_ERR1760483";neg_log_likelihood="13567.829210";taxa="5-27b_ERR1760483";snp_count="27";
GUBBINS	54815	56571	1756	Strains	node="Node_7->5-27b_ERR1760483";neg_log_likelihood="13490.302714";taxa="5-27b_ERR1760483";snp_count="65";
GUBBINS	398188	398289	101	Strains	node="Node_7->5-27b_ERR1760483";neg_log_likelihood="13349.426375";taxa="5-27b_ERR1760483";snp_count="18";
GUBBINS	277074	277708	634	Strains	node="Node_7->5-27b_ERR1760483";neg_log_likelihood="13307.432786";taxa="5-27b_ERR1760483";snp_count="32";
GUBBINS	834667	835209	542	Strains	node="Node_7->5-27b_ERR1760483";neg_log_likelihood="13232.084826";taxa="5-27b_ERR1760483";snp_count="27";
GUBBINS	208355	208472	117	Strains	node="Node_7->5-27b_ERR1760483";neg_log_likelihood="13168.690322";taxa="5-27b_ERR1760483";snp_count="17";
GUBBINS	1027420	1027513	93	Strains	node="Node_7->5-27b_ERR1760483";neg_log_likelihood="13129.900936";taxa="5-27b_ERR1760483";snp_count="15";
GUBBINS	164028	164076	48	Strains	node="Node_7->5-27b_ERR1760483";neg_log_likelihood="13095.356026";taxa="5-27b_ERR1760483";snp_count="12";
GUBBINS	1110474	1111023	549	Strains	node="Node_7->5-27b_ERR1760483";neg_log_likelihood="13067.515055";taxa="5-27b_ERR1760483";snp_count="25";
GUBBINS	193800	194433	633	Strains	node="Node_7->5-27b_ERR1760483";neg_log_likelihood="13009.687725";taxa="5-27b_ERR1760483";snp_count="24";
GUBBINS	195081	195416	335	Strains	node="Node_7->5-27b_ERR1760483";neg_log_likelihood="12951.749233";taxa="5-27b_ERR1760483";snp_count="19";
GUBBINS	1104332	1104958	626	Strains	node="Node_7->5-27b_ERR1760483";neg_log_likelihood="12906.472061";taxa="5-27b_ERR1760483";snp_count="23";
GUBBINS	188363	188663	300	Strains	node="Node_7->5-27b_ERR1760483";neg_log_likelihood="12851.519223";taxa="5-27b_ERR1760483";snp_count="17";
GUBBINS	691986	692043	57	Strains	node="Node_7->5-27b_ERR1760483";neg_log_likelihood="12811.386316";taxa="5-27b_ERR1760483";snp_count="10";
GUBBINS	281640	281787	147	Strains	node="Node_7->5-27b_ERR1760483";neg_log_likelihood="12787.861298";taxa="5-27b_ERR1760483";snp_count="13";
GUBBINS	162219	162321	102	Strains	node="Node_7->5-27b_ERR1760483";neg_log_likelihood="12757.487297";taxa="5-27b_ERR1760483";snp_count="11";
GUBBINS	528709	528902	193	Strains	node="Node_7->5-27b_ERR1760483";neg_log_likelihood="12731.440221";taxa="5-27b_ERR1760483";snp_count="13";
GUBBINS	585664	586100	436	Strains	node="Node_7->5-27b_ERR1760483";neg_log_likelihood="12700.305323";taxa="5-27b_ERR1760483";snp_count="18";
GUBBINS	205616	206000	384	Strains	node="Node_7->5-27b_ERR1760483";neg_log_likelihood="12656.854135";taxa="5-27b_ERR1760483";snp_count="17";
GUBBINS	181403	181636	233	Strains	node="Node_7->5-27b_ERR1760483";neg_log_likelihood="12615.885931";taxa="5-27b_ERR1760483";snp_count="14";
GUBBINS	1101510	1101768	258	Strains	node="Node_7->5-27b_ERR1760483";neg_log_likelihood="12582.668703";taxa="5-27b_ERR1760483";snp_count="14";
GUBBINS	810433	810609	176	Strains	node="Node_7->5-27b_ERR1760483";neg_log_likelihood="12549.039264";taxa="5-27b_ERR1760483";snp_count="12";
GUBBINS	96701	96834	133	Strains	node="Node_7->5-27b_ERR1760483";neg_log_likelihood="12520.268860";taxa="5-27b_ERR1760483";snp_count="11";
GUBBINS	529978	530589	611	Strains	node="Node_7->5-27b_ERR1760483";neg_log_likelihood="12493.832808";taxa="5-27b_ERR1760483";snp_count="19";
GUBBINS	181904	182130	226	Strains	node="Node_7->5-27b_ERR1760483";neg_log_likelihood="12447.643799";taxa="5-27b_ERR1760483";snp_count="13";
GUBBINS	530859	531178	319	Strains	node="Node_7->5-27b_ERR1760483";neg_log_likelihood="12416.355321";taxa="5-27b_ERR1760483";snp_count="14";
GUBBINS	529188	529688	500	Strains	node="Node_7->5-27b_ERR1760483";neg_log_likelihood="12382.527893";taxa="5-27b_ERR1760483";snp_count="17";
GUBBINS	1103667	1103711	44	Strains	node="Node_7->5-27b_ERR1760483";neg_log_likelihood="12340.297364";taxa="5-27b_ERR1760483";snp_count="8";
GUBBINS	526860	527195	335	Strains	node="Node_7->5-27b_ERR1760483";neg_log_likelihood="12322.664283";taxa="5-27b_ERR1760483";snp_count="14";
GUBBINS	909373	909640	267	Strains	node="Node_7->5-27b_ERR1760483";neg_log_likelihood="12289.488015";taxa="5-27b_ERR1760483";snp_count="12";
GUBBINS	193217	193436	219	Strains	node="Node_7->5-27b_ERR1760483";neg_log_likelihood="12260.554453";taxa="5-27b_ERR1760483";snp_count="11";
GUBBINS	527929	528131	202	Strains	node="Node_7->5-27b_ERR1760483";neg_log_likelihood="12234.204358";taxa="5-27b_ERR1760483";snp_count="10";
GUBBINS	1098136	1098602	466	Strains	node="Node_7->5-27b_ERR1760483";neg_log_likelihood="12210.254174";taxa="5-27b_ERR1760483";snp_count="14";
GUBBINS	58801	59026	225	Strains	node="Node_7->5-27b_ERR1760483";neg_log_likelihood="12176.456357";taxa="5-27b_ERR1760483";snp_count="10";
GUBBINS	914870	914911	41	Strains	node="Node_7->5-27b_ERR1760483";neg_log_likelihood="12148.047241";taxa="5-27b_ERR1760483";snp_count="8";
GUBBINS	132541	132564	23	Strains	node="Node_7->5-27b_ERR1760483";neg_log_likelihood="12130.764926";taxa="5-27b_ERR1760483";snp_count="6";
GUBBINS	192618	192701	83	Strains	node="Node_7->5-27b_ERR1760483";neg_log_likelihood="12117.136719";taxa="5-27b_ERR1760483";snp_count="8";
GUBBINS	851802	851807	5	Strains	node="Node_7->5-27b_ERR1760483";neg_log_likelihood="12093.708077";taxa="5-27b_ERR1760483";snp_count="5";
GUBBINS	587039	587082	43	Strains	node="Node_7->5-27b_ERR1760483";neg_log_likelihood="12085.138878";taxa="5-27b_ERR1760483";snp_count="7";
GUBBINS	162575	162594	19	Strains	node="Node_7->5-27b_ERR1760483";neg_log_likelihood="12067.559122";taxa="5-27b_ERR1760483";snp_count="6";
GUBBINS	408466	410734	2268	Strains	node="Node_7->1-28b_ERR1760481";neg_log_likelihood="15301.479486";taxa="1-28b_ERR1760481";snp_count="492";
GUBBINS	419090	419358	268	Strains	node="Node_7->1-28b_ERR1760481";neg_log_likelihood="14609.287208";taxa="1-28b_ERR1760481";snp_count="151";
GUBBINS	532648	534951	2303	Strains	node="Node_7->1-28b_ERR1760481";neg_log_likelihood="14416.108997";taxa="1-28b_ERR1760481";snp_count="153";
GUBBINS	834933	835667	734	Strains	node="Node_7->1-28b_ERR1760481";neg_log_likelihood="14086.353477";taxa="1-28b_ERR1760481";snp_count="86";
GUBBINS	416616	417678	1062	Strains	node="Node_7->1-28b_ERR1760481";neg_log_likelihood="13912.194015";taxa="1-28b_ERR1760481";snp_count="65";
GUBBINS	406704	407382	678	Strains	node="Node_7->1-28b_ERR1760481";neg_log_likelihood="13771.321659";taxa="1-28b_ERR1760481";snp_count="56";
GUBBINS	54832	55661	829	Strains	node="Node_7->1-28b_ERR1760481";neg_log_likelihood="13644.319197";taxa="1-28b_ERR1760481";snp_count="54";
GUBBINS	537431	537871	440	Strains	node="Node_7->1-28b_ERR1760481";neg_log_likelihood="13523.389898";taxa="1-28b_ERR1760481";snp_count="38";
GUBBINS	27082	27118	36	Strains	node="Node_7->1-28b_ERR1760481";neg_log_likelihood="13434.669406";taxa="1-28b_ERR1760481";snp_count="19";
GUBBINS	57755	59041	1286	Strains	node="Node_7->1-28b_ERR1760481";neg_log_likelihood="13389.621911";taxa="1-28b_ERR1760481";snp_count="55";
GUBBINS	529385	529483	98	Strains	node="Node_7->1-28b_ERR1760481";neg_log_likelihood="13264.481656";taxa="1-28b_ERR1760481";snp_count="21";
GUBBINS	132540	132569	29	Strains	node="Node_7->1-28b_ERR1760481";neg_log_likelihood="13216.287867";taxa="1-28b_ERR1760481";snp_count="15";
GUBBINS	530117	531073	956	Strains	node="Node_7->1-28b_ERR1760481";neg_log_likelihood="13182.870574";taxa="1-28b_ERR1760481";snp_count="40";
GUBBINS	763642	764280	638	Strains	node="Node_7->1-28b_ERR1760481";neg_log_likelihood="13086.978320";taxa="1-28b_ERR1760481";snp_count="34";
GUBBINS	411492	411860	368	Strains	node="Node_7->1-28b_ERR1760481";neg_log_likelihood="13006.985888";taxa="1-28b_ERR1760481";snp_count="27";
GUBBINS	335	1299	964	Strains	node="Node_7->1-28b_ERR1760481";neg_log_likelihood="12942.612596";taxa="1-28b_ERR1760481";snp_count="38";
GUBBINS	909345	909780	435	Strains	node="Node_7->1-28b_ERR1760481";neg_log_likelihood="12852.083320";taxa="1-28b_ERR1760481";snp_count="27";
GUBBINS	56057	56622	565	Strains	node="Node_7->1-28b_ERR1760481";neg_log_likelihood="12788.876644";taxa="1-28b_ERR1760481";snp_count="28";
GUBBINS	1097913	1099033	1120	Strains	node="Node_7->1-28b_ERR1760481";neg_log_likelihood="12721.285190";taxa="1-28b_ERR1760481";snp_count="37";
GUBBINS	526953	527454	501	Strains	node="Node_7->1-28b_ERR1760481";neg_log_likelihood="12632.112771";taxa="1-28b_ERR1760481";snp_count="26";
GUBBINS	187132	187510	378	Strains	node="Node_7->1-28b_ERR1760481";neg_log_likelihood="12575.227174";taxa="1-28b_ERR1760481";snp_count="17";
GUBBINS	755585	755816	231	Strains	node="Node_7->1-28b_ERR1760481";neg_log_likelihood="12534.940236";taxa="1-28b_ERR1760481";snp_count="15";
GUBBINS	193269	194184	915	Strains	node="Node_7->1-28b_ERR1760481";neg_log_likelihood="12498.818104";taxa="1-28b_ERR1760481";snp_count="23";
GUBBINS	651944	652209	265	Strains	node="Node_7->1-28b_ERR1760481";neg_log_likelihood="12443.400437";taxa="1-28b_ERR1760481";snp_count="15";
GUBBINS	206276	206450	174	Strains	node="Node_7->1-28b_ERR1760481";neg_log_likelihood="12408.347204";taxa="1-28b_ERR1760481";snp_count="12";
GUBBINS	535170	535870	700	Strains	node="Node_7->1-28b_ERR1760481";neg_log_likelihood="12379.679344";taxa="1-28b_ERR1760481";snp_count="14";
GUBBINS	215855	216111	256	Strains	node="Node_7->1-28b_ERR1760481";neg_log_likelihood="12346.309616";taxa="1-28b_ERR1760481";snp_count="12";
GUBBINS	834312	834497	185	Strains	node="Node_7->1-28b_ERR1760481";neg_log_likelihood="12317.750554";taxa="1-28b_ERR1760481";snp_count="11";
GUBBINS	218209	218416	207	Strains	node="Node_7->1-28b_ERR1760481";neg_log_likelihood="12291.658851";taxa="1-28b_ERR1760481";snp_count="11";
GUBBINS	202735	203082	347	Strains	node="Node_7->1-28b_ERR1760481";neg_log_likelihood="12265.328667";taxa="1-28b_ERR1760481";snp_count="13";
GUBBINS	201251	201681	430	Strains	node="Node_7->1-28b_ERR1760481";neg_log_likelihood="12233.751333";taxa="1-28b_ERR1760481";snp_count="14";
GUBBINS	300115	300361	246	Strains	node="Node_7->1-28b_ERR1760481";neg_log_likelihood="12199.495396";taxa="1-28b_ERR1760481";snp_count="11";
GUBBINS	743183	743431	248	Strains	node="Node_7->1-28b_ERR1760481";neg_log_likelihood="12172.903277";taxa="1-28b_ERR1760481";snp_count="11";
GUBBINS	398213	398279	66	Strains	node="Node_7->1-28b_ERR1760481";neg_log_likelihood="12146.086322";taxa="1-28b_ERR1760481";snp_count="7";
GUBBINS	194469	194799	330	Strains	node="Node_7->1-28b_ERR1760481";neg_log_likelihood="12129.455989";taxa="1-28b_ERR1760481";snp_count="12";
GUBBINS	306551	306821	270	Strains	node="Node_7->1-28b_ERR1760481";neg_log_likelihood="12100.107555";taxa="1-28b_ERR1760481";snp_count="11";
GUBBINS	536202	536473	271	Strains	node="Node_7->1-28b_ERR1760481";neg_log_likelihood="12073.288511";taxa="1-28b_ERR1760481";snp_count="11";
GUBBINS	1101664	1102078	414	Strains	node="Node_7->1-28b_ERR1760481";neg_log_likelihood="12046.407393";taxa="1-28b_ERR1760481";snp_count="13";
GUBBINS	528788	529031	243	Strains	node="Node_7->1-28b_ERR1760481";neg_log_likelihood="12014.561592";taxa="1-28b_ERR1760481";snp_count="10";
GUBBINS	822752	822833	81	Strains	node="Node_7->1-28b_ERR1760481";neg_log_likelihood="11990.307988";taxa="1-28b_ERR1760481";snp_count="7";
GUBBINS	565827	565906	79	Strains	node="Node_7->1-28b_ERR1760481";neg_log_likelihood="11968.737353";taxa="1-28b_ERR1760481";snp_count="10";
GUBBINS	629539	629597	58	Strains	node="Node_7->1-28b_ERR1760481";neg_log_likelihood="11944.800278";taxa="1-28b_ERR1760481";snp_count="9";
GUBBINS	1111270	1111364	94	Strains	node="Node_7->1-28b_ERR1760481";neg_log_likelihood="11926.424925";taxa="1-28b_ERR1760481";snp_count="8";
GUBBINS	973481	973545	64	Strains	node="Node_7->1-28b_ERR1760481";neg_log_likelihood="11907.206578";taxa="1-28b_ERR1760481";snp_count="7";
GUBBINS	1110854	1110976	122	Strains	node="Node_7->1-28b_ERR1760481";neg_log_likelihood="11890.953447";taxa="1-28b_ERR1760481";snp_count="8";
GUBBINS	162460	162587	127	Strains	node="Node_7->1-28b_ERR1760481";neg_log_likelihood="11871.601157";taxa="1-28b_ERR1760481";snp_count="8";
GUBBINS	764777	764785	8	Strains	node="Node_7->1-28b_ERR1760481";neg_log_likelihood="11843.050964";taxa="1-28b_ERR1760481";snp_count="7";
GUBBINS	947771	947787	16	Strains	node="Node_7->1-28b_ERR1760481";neg_log_likelihood="11829.594505";taxa="1-28b_ERR1760481";snp_count="7";
GUBBINS	1083984	1084030	46	Strains	node="Node_7->1-28b_ERR1760481";neg_log_likelihood="11816.387323";taxa="1-28b_ERR1760481";snp_count="7";
GUBBINS	528063	528098	35	Strains	node="Node_7->1-28b_ERR1760481";neg_log_likelihood="11800.293869";taxa="1-28b_ERR1760481";snp_count="6";
GUBBINS	1103986	1104013	27	Strains	node="Node_7->1-28b_ERR1760481";neg_log_likelihood="11785.849842";taxa="1-28b_ERR1760481";snp_count="5";
GUBBINS	401424	419474	18050	Strains	node="Node_9->11-17b_ERR1760476";neg_log_likelihood="398.846213";taxa="11-17b_ERR1760476";snp_count="114";
GUBBINS	586357	586386	29	Strains	node="Node_9->11-17b_ERR1760476";neg_log_likelihood="113.191362";taxa="11-17b_ERR1760476";snp_count="4";
GUBBINS	527409	537476	10067	Strains	node="Node_9->11-17b_ERR1760476";neg_log_likelihood="93.602697";taxa="11-17b_ERR1760476";snp_count="10";
GUBBINS	1095187	1095214	27	Strains	node="Node_9->11-17b_ERR1760476";neg_log_likelihood="48.610012";taxa="11-17b_ERR1760476";snp_count="3";
GUBBINS	401212	421163	19951	Strains	node="Node_9->11-17a_ERR1760477";neg_log_likelihood="483.185127";taxa="11-17a_ERR1760477";snp_count="152";
GUBBINS	528057	537468	9411	Strains	node="Node_9->11-17a_ERR1760477";neg_log_likelihood="113.897561";taxa="11-17a_ERR1760477";snp_count="12";
GUBBINS	1095194	1095200	6	Strains	node="Node_9->11-17a_ERR1760477";neg_log_likelihood="61.491356";taxa="11-17a_ERR1760477";snp_count="3";
GUBBINS	215574	220026	4452	Strains	node="Node_10->30-22b_ERR1760473";neg_log_likelihood="12326.422093";taxa="30-22b_ERR1760473";snp_count="202";
GUBBINS	406754	409747	2993	Strains	node="Node_10->30-22b_ERR1760473";neg_log_likelihood="11887.234178";taxa="30-22b_ERR1760473";snp_count="152";
GUBBINS	194093	195108	1015	Strains	node="Node_10->30-22b_ERR1760473";neg_log_likelihood="11593.857728";taxa="30-22b_ERR1760473";snp_count="80";
GUBBINS	532741	535695	2954	Strains	node="Node_10->30-22b_ERR1760473";neg_log_likelihood="11398.906581";taxa="30-22b_ERR1760473";snp_count="109";
GUBBINS	1072827	1072875	48	Strains	node="Node_10->30-22b_ERR1760473";neg_log_likelihood="11160.672330";taxa="30-22b_ERR1760473";snp_count="23";
GUBBINS	27082	27111	29	Strains	node="Node_10->30-22b_ERR1760473";neg_log_likelihood="11110.458633";taxa="30-22b_ERR1760473";snp_count="18";
GUBBINS	834422	835529	1107	Strains	node="Node_10->30-22b_ERR1760473";neg_log_likelihood="11072.067615";taxa="30-22b_ERR1760473";snp_count="44";
GUBBINS	1026925	1027513	588	Strains	node="Node_10->30-22b_ERR1760473";neg_log_likelihood="10965.763498";taxa="30-22b_ERR1760473";snp_count="33";
GUBBINS	416211	418045	1834	Strains	node="Node_10->30-22b_ERR1760473";neg_log_likelihood="10883.789779";taxa="30-22b_ERR1760473";snp_count="36";
GUBBINS	537034	537880	846	Strains	node="Node_10->30-22b_ERR1760473";neg_log_likelihood="10794.793140";taxa="30-22b_ERR1760473";snp_count="35";
GUBBINS	401148	401334	186	Strains	node="Node_10->30-22b_ERR1760473";neg_log_likelihood="10711.294955";taxa="30-22b_ERR1760473";snp_count="20";
GUBBINS	419090	419349	259	Strains	node="Node_10->30-22b_ERR1760473";neg_log_likelihood="10663.222368";taxa="30-22b_ERR1760473";snp_count="21";
GUBBINS	273528	273599	71	Strains	node="Node_10->30-22b_ERR1760473";neg_log_likelihood="10614.007515";taxa="30-22b_ERR1760473";snp_count="13";
GUBBINS	810601	810609	8	Strains	node="Node_10->30-22b_ERR1760473";neg_log_likelihood="10579.529707";taxa="30-22b_ERR1760473";snp_count="8";
GUBBINS	530011	530589	578	Strains	node="Node_10->30-22b_ERR1760473";neg_log_likelihood="10562.287727";taxa="30-22b_ERR1760473";snp_count="24";
GUBBINS	161651	161669	18	Strains	node="Node_10->30-22b_ERR1760473";neg_log_likelihood="10502.416219";taxa="30-22b_ERR1760473";snp_count="9";
GUBBINS	56035	56803	768	Strains	node="Node_10->30-22b_ERR1760473";neg_log_likelihood="10480.108478";taxa="30-22b_ERR1760473";snp_count="26";
GUBBINS	527134	528097	963	Strains	node="Node_10->30-22b_ERR1760473";neg_log_likelihood="10416.895419";taxa="30-22b_ERR1760473";snp_count="26";
GUBBINS	684273	684589	316	Strains	node="Node_10->30-22b_ERR1760473";neg_log_likelihood="10351.530448";taxa="30-22b_ERR1760473";snp_count="17";
GUBBINS	585572	586108	536	Strains	node="Node_10->30-22b_ERR1760473";neg_log_likelihood="10309.615818";taxa="30-22b_ERR1760473";snp_count="20";
GUBBINS	185863	186742	879	Strains	node="Node_10->30-22b_ERR1760473";neg_log_likelihood="10259.298911";taxa="30-22b_ERR1760473";snp_count="24";
GUBBINS	57713	58368	655	Strains	node="Node_10->30-22b_ERR1760473";neg_log_likelihood="10198.451165";taxa="30-22b_ERR1760473";snp_count="20";
GUBBINS	755680	755871	191	Strains	node="Node_10->30-22b_ERR1760473";neg_log_likelihood="10148.907369";taxa="30-22b_ERR1760473";snp_count="13";
GUBBINS	651626	652048	422	Strains	node="Node_10->30-22b_ERR1760473";neg_log_likelihood="10116.231548";taxa="30-22b_ERR1760473";snp_count="17";
GUBBINS	763734	764044	310	Strains	node="Node_10->30-22b_ERR1760473";neg_log_likelihood="10073.428590";taxa="30-22b_ERR1760473";snp_count="15";
GUBBINS	1104828	1105050	222	Strains	node="Node_10->30-22b_ERR1760473";neg_log_likelihood="10035.894354";taxa="30-22b_ERR1760473";snp_count="13";
GUBBINS	878239	878523	284	Strains	node="Node_10->30-22b_ERR1760473";neg_log_likelihood="10003.474194";taxa="30-22b_ERR1760473";snp_count="14";
GUBBINS	1101453	1101835	382	Strains	node="Node_10->30-22b_ERR1760473";neg_log_likelihood="9968.654906";taxa="30-22b_ERR1760473";snp_count="15";
GUBBINS	1011301	1011869	568	Strains	node="Node_10->30-22b_ERR1760473";neg_log_likelihood="9932.020811";taxa="30-22b_ERR1760473";snp_count="16";
GUBBINS	1102395	1102549	154	Strains	node="Node_10->30-22b_ERR1760473";neg_log_likelihood="9891.180756";taxa="30-22b_ERR1760473";snp_count="10";
GUBBINS	1214	1551	337	Strains	node="Node_10->30-22b_ERR1760473";neg_log_likelihood="9865.979555";taxa="30-22b_ERR1760473";snp_count="13";
GUBBINS	58761	59011	250	Strains	node="Node_10->30-22b_ERR1760473";neg_log_likelihood="9833.733960";taxa="30-22b_ERR1760473";snp_count="11";
GUBBINS	54859	55118	259	Strains	node="Node_10->30-22b_ERR1760473";neg_log_likelihood="9805.903339";taxa="30-22b_ERR1760473";snp_count="11";
GUBBINS	853115	853544	429	Strains	node="Node_10->30-22b_ERR1760473";neg_log_likelihood="9779.269582";taxa="30-22b_ERR1760473";snp_count="12";
GUBBINS	947396	947483	87	Strains	node="Node_10->30-22b_ERR1760473";neg_log_likelihood="9744.625775";taxa="30-22b_ERR1760473";snp_count="9";
GUBBINS	189096	189250	154	Strains	node="Node_10->30-22b_ERR1760473";neg_log_likelihood="9724.780101";taxa="30-22b_ERR1760473";snp_count="9";
GUBBINS	300077	300226	149	Strains	node="Node_10->30-22b_ERR1760473";neg_log_likelihood="9702.961345";taxa="30-22b_ERR1760473";snp_count="8";
GUBBINS	993662	993677	15	Strains	node="Node_10->30-22b_ERR1760473";neg_log_likelihood="9676.544423";taxa="30-22b_ERR1760473";snp_count="7";
GUBBINS	225780	225804	24	Strains	node="Node_10->30-22b_ERR1760473";neg_log_likelihood="9660.690818";taxa="30-22b_ERR1760473";snp_count="7";
GUBBINS	350371	350423	52	Strains	node="Node_10->30-22b_ERR1760473";neg_log_likelihood="9645.633325";taxa="30-22b_ERR1760473";snp_count="7";
GUBBINS	162311	162325	14	Strains	node="Node_10->30-22b_ERR1760473";neg_log_likelihood="9625.737932";taxa="30-22b_ERR1760473";snp_count="6";
GUBBINS	407142	410849	3707	Strains	node="Node_10->22-22b_ERR1760474";neg_log_likelihood="11114.298237";taxa="22-22b_ERR1760474";snp_count="153";
GUBBINS	909363	909780	417	Strains	node="Node_10->22-22b_ERR1760474";neg_log_likelihood="10779.453281";taxa="22-22b_ERR1760474";snp_count="82";
GUBBINS	411634	412466	832	Strains	node="Node_10->22-22b_ERR1760474";neg_log_likelihood="10619.047348";taxa="22-22b_ERR1760474";snp_count="64";
GUBBINS	414299	415113	814	Strains	node="Node_10->22-22b_ERR1760474";neg_log_likelihood="10472.825367";taxa="22-22b_ERR1760474";snp_count="60";
GUBBINS	215769	217839	2070	Strains	node="Node_10->22-22b_ERR1760474";neg_log_likelihood="10332.837753";taxa="22-22b_ERR1760474";snp_count="67";
GUBBINS	192474	193971	1497	Strains	node="Node_10->22-22b_ERR1760474";neg_log_likelihood="10167.814035";taxa="22-22b_ERR1760474";snp_count="58";
GUBBINS	834806	835559	753	Strains	node="Node_10->22-22b_ERR1760474";neg_log_likelihood="10026.158256";taxa="22-22b_ERR1760474";snp_count="40";
GUBBINS	537416	537860	444	Strains	node="Node_10->22-22b_ERR1760474";neg_log_likelihood="9928.620269";taxa="22-22b_ERR1760474";snp_count="35";
GUBBINS	161670	161785	115	Strains	node="Node_10->22-22b_ERR1760474";neg_log_likelihood="9851.760370";taxa="22-22b_ERR1760474";snp_count="18";
GUBBINS	55479	56769	1290	Strains	node="Node_10->22-22b_ERR1760474";neg_log_likelihood="9807.006832";taxa="22-22b_ERR1760474";snp_count="39";
GUBBINS	534216	535952	1736	Strains	node="Node_10->22-22b_ERR1760474";neg_log_likelihood="9707.854513";taxa="22-22b_ERR1760474";snp_count="45";
GUBBINS	218964	219958	994	Strains	node="Node_10->22-22b_ERR1760474";neg_log_likelihood="9594.522245";taxa="22-22b_ERR1760474";snp_count="36";
GUBBINS	1412	1631	219	Strains	node="Node_10->22-22b_ERR1760474";neg_log_likelihood="9505.968084";taxa="22-22b_ERR1760474";snp_count="20";
GUBBINS	533005	533787	782	Strains	node="Node_10->22-22b_ERR1760474";neg_log_likelihood="9455.733303";taxa="22-22b_ERR1760474";snp_count="29";
GUBBINS	1094799	1095480	681	Strains	node="Node_10->22-22b_ERR1760474";neg_log_likelihood="9385.243904";taxa="22-22b_ERR1760474";snp_count="25";
GUBBINS	760141	760810	669	Strains	node="Node_10->22-22b_ERR1760474";neg_log_likelihood="9322.029314";taxa="22-22b_ERR1760474";snp_count="24";
GUBBINS	763750	764402	652	Strains	node="Node_10->22-22b_ERR1760474";neg_log_likelihood="9263.195212";taxa="22-22b_ERR1760474";snp_count="21";
GUBBINS	588620	588830	210	Strains	node="Node_10->22-22b_ERR1760474";neg_log_likelihood="9209.697440";taxa="22-22b_ERR1760474";snp_count="14";
GUBBINS	1072636	1072886	250	Strains	node="Node_10->22-22b_ERR1760474";neg_log_likelihood="9174.930121";taxa="22-22b_ERR1760474";snp_count="14";
GUBBINS	184368	184729	361	Strains	node="Node_10->22-22b_ERR1760474";neg_log_likelihood="9139.249372";taxa="22-22b_ERR1760474";snp_count="15";
GUBBINS	1103623	1103990	367	Strains	node="Node_10->22-22b_ERR1760474";neg_log_likelihood="9100.755892";taxa="22-22b_ERR1760474";snp_count="15";
GUBBINS	416324	417970	1646	Strains	node="Node_10->22-22b_ERR1760474";neg_log_likelihood="9062.775388";taxa="22-22b_ERR1760474";snp_count="18";
GUBBINS	57990	59135	1145	Strains	node="Node_10->22-22b_ERR1760474";neg_log_likelihood="9015.505985";taxa="22-22b_ERR1760474";snp_count="24";
GUBBINS	203808	204225	417	Strains	node="Node_10->22-22b_ERR1760474";neg_log_likelihood="8953.779852";taxa="22-22b_ERR1760474";snp_count="16";
GUBBINS	755488	755865	377	Strains	node="Node_10->22-22b_ERR1760474";neg_log_likelihood="8912.974375";taxa="22-22b_ERR1760474";snp_count="15";
GUBBINS	1106496	1106896	400	Strains	node="Node_10->22-22b_ERR1760474";neg_log_likelihood="8874.239932";taxa="22-22b_ERR1760474";snp_count="15";
GUBBINS	421737	421850	113	Strains	node="Node_10->22-22b_ERR1760474";neg_log_likelihood="8835.789165";taxa="22-22b_ERR1760474";snp_count="10";
GUBBINS	840413	840600	187	Strains	node="Node_10->22-22b_ERR1760474";neg_log_likelihood="8810.980334";taxa="22-22b_ERR1760474";snp_count="11";
GUBBINS	585334	585866	532	Strains	node="Node_10->22-22b_ERR1760474";neg_log_likelihood="8783.473761";taxa="22-22b_ERR1760474";snp_count="15";
GUBBINS	306536	306837	301	Strains	node="Node_10->22-22b_ERR1760474";neg_log_likelihood="8744.560848";taxa="22-22b_ERR1760474";snp_count="12";
GUBBINS	530248	530489	241	Strains	node="Node_10->22-22b_ERR1760474";neg_log_likelihood="8713.509447";taxa="22-22b_ERR1760474";snp_count="11";
GUBBINS	398008	398299	291	Strains	node="Node_10->22-22b_ERR1760474";neg_log_likelihood="8686.031709";taxa="22-22b_ERR1760474";snp_count="11";
GUBBINS	191714	192059	345	Strains	node="Node_10->22-22b_ERR1760474";neg_log_likelihood="8658.054448";taxa="22-22b_ERR1760474";snp_count="11";
GUBBINS	1093559	1093905	346	Strains	node="Node_10->22-22b_ERR1760474";neg_log_likelihood="8629.695836";taxa="22-22b_ERR1760474";snp_count="11";
GUBBINS	914887	914911	24	Strains	node="Node_10->22-22b_ERR1760474";neg_log_likelihood="8592.118168";taxa="22-22b_ERR1760474";snp_count="8";
GUBBINS	947407	947437	30	Strains	node="Node_10->22-22b_ERR1760474";neg_log_likelihood="8576.913564";taxa="22-22b_ERR1760474";snp_count="7";
GUBBINS	759617	759655	38	Strains	node="Node_10->22-22b_ERR1760474";neg_log_likelihood="8559.531965";taxa="22-22b_ERR1760474";snp_count="7";
GUBBINS	54666	54898	232	Strains	node="Node_10->22-22b_ERR1760474";neg_log_likelihood="8543.512931";taxa="22-22b_ERR1760474";snp_count="10";
GUBBINS	399835	399942	107	Strains	node="Node_10->22-22b_ERR1760474";neg_log_likelihood="8517.586908";taxa="22-22b_ERR1760474";snp_count="8";
GUBBINS	748365	748439	74	Strains	node="Node_10->22-22b_ERR1760474";neg_log_likelihood="8497.231862";taxa="22-22b_ERR1760474";snp_count="7";
GUBBINS	733868	733879	11	Strains	node="Node_10->22-22b_ERR1760474";neg_log_likelihood="8479.994077";taxa="22-22b_ERR1760474";snp_count="4";
GUBBINS	808225	808238	13	Strains	node="Node_10->22-22b_ERR1760474";neg_log_likelihood="8462.720416";taxa="22-22b_ERR1760474";snp_count="7";
GUBBINS	420624	422244	1620	Strains	node="Node_12->4-29b_ERR1760213";neg_log_likelihood="13648.382549";taxa="4-29b_ERR1760213";snp_count="103";
GUBBINS	199454	199510	56	Strains	node="Node_12->4-29b_ERR1760213";neg_log_likelihood="13426.802898";taxa="4-29b_ERR1760213";snp_count="31";
GUBBINS	161610	161759	149	Strains	node="Node_12->4-29b_ERR1760213";neg_log_likelihood="13358.339594";taxa="4-29b_ERR1760213";snp_count="35";
GUBBINS	402554	406083	3529	Strains	node="Node_12->4-29b_ERR1760213";neg_log_likelihood="13279.518198";taxa="4-29b_ERR1760213";snp_count="72";
GUBBINS	54823	56341	1518	Strains	node="Node_12->4-29b_ERR1760213";neg_log_likelihood="13113.689731";taxa="4-29b_ERR1760213";snp_count="66";
GUBBINS	218884	219416	532	Strains	node="Node_12->4-29b_ERR1760213";neg_log_likelihood="12955.652279";taxa="4-29b_ERR1760213";snp_count="46";
GUBBINS	834745	835423	678	Strains	node="Node_12->4-29b_ERR1760213";neg_log_likelihood="12846.233834";taxa="4-29b_ERR1760213";snp_count="48";
GUBBINS	201719	202000	281	Strains	node="Node_12->4-29b_ERR1760213";neg_log_likelihood="12733.299331";taxa="4-29b_ERR1760213";snp_count="36";
GUBBINS	57774	59025	1251	Strains	node="Node_12->4-29b_ERR1760213";neg_log_likelihood="12648.846137";taxa="4-29b_ERR1760213";snp_count="56";
GUBBINS	203827	205002	1175	Strains	node="Node_12->4-29b_ERR1760213";neg_log_likelihood="12503.155483";taxa="4-29b_ERR1760213";snp_count="65";
GUBBINS	211004	211411	407	Strains	node="Node_12->4-29b_ERR1760213";neg_log_likelihood="12355.880731";taxa="4-29b_ERR1760213";snp_count="39";
GUBBINS	537414	537860	446	Strains	node="Node_12->4-29b_ERR1760213";neg_log_likelihood="12263.063738";taxa="4-29b_ERR1760213";snp_count="37";
GUBBINS	532589	533436	847	Strains	node="Node_12->4-29b_ERR1760213";neg_log_likelihood="12173.932783";taxa="4-29b_ERR1760213";snp_count="47";
GUBBINS	212373	213158	785	Strains	node="Node_12->4-29b_ERR1760213";neg_log_likelihood="12059.843799";taxa="4-29b_ERR1760213";snp_count="40";
GUBBINS	529671	530605	934	Strains	node="Node_12->4-29b_ERR1760213";neg_log_likelihood="11965.592172";taxa="4-29b_ERR1760213";snp_count="47";
GUBBINS	1103623	1105028	1405	Strains	node="Node_12->4-29b_ERR1760213";neg_log_likelihood="11855.192697";taxa="4-29b_ERR1760213";snp_count="49";
GUBBINS	132540	132569	29	Strains	node="Node_12->4-29b_ERR1760213";neg_log_likelihood="11737.316951";taxa="4-29b_ERR1760213";snp_count="15";
GUBBINS	187667	189103	1436	Strains	node="Node_12->4-29b_ERR1760213";neg_log_likelihood="11704.080513";taxa="4-29b_ERR1760213";snp_count="45";
GUBBINS	215523	215929	406	Strains	node="Node_12->4-29b_ERR1760213";neg_log_likelihood="11596.004825";taxa="4-29b_ERR1760213";snp_count="25";
GUBBINS	217198	217682	484	Strains	node="Node_12->4-29b_ERR1760213";neg_log_likelihood="11535.164560";taxa="4-29b_ERR1760213";snp_count="27";
GUBBINS	665453	665479	26	Strains	node="Node_12->4-29b_ERR1760213";neg_log_likelihood="11470.354580";taxa="4-29b_ERR1760213";snp_count="11";
GUBBINS	192474	193429	955	Strains	node="Node_12->4-29b_ERR1760213";neg_log_likelihood="11444.100610";taxa="4-29b_ERR1760213";snp_count="33";
GUBBINS	535281	535728	447	Strains	node="Node_12->4-29b_ERR1760213";neg_log_likelihood="11362.813805";taxa="4-29b_ERR1760213";snp_count="22";
GUBBINS	420108	420261	153	Strains	node="Node_12->4-29b_ERR1760213";neg_log_likelihood="11310.903745";taxa="4-29b_ERR1760213";snp_count="16";
GUBBINS	402089	402234	145	Strains	node="Node_12->4-29b_ERR1760213";neg_log_likelihood="11272.849073";taxa="4-29b_ERR1760213";snp_count="15";
GUBBINS	1106291	1106813	522	Strains	node="Node_12->4-29b_ERR1760213";neg_log_likelihood="11236.781529";taxa="4-29b_ERR1760213";snp_count="22";
GUBBINS	1490	1572	82	Strains	node="Node_12->4-29b_ERR1760213";neg_log_likelihood="11182.964843";taxa="4-29b_ERR1760213";snp_count="12";
GUBBINS	1101414	1102026	612	Strains	node="Node_12->4-29b_ERR1760213";neg_log_likelihood="11154.389934";taxa="4-29b_ERR1760213";snp_count="22";
GUBBINS	207665	207965	300	Strains	node="Node_12->4-29b_ERR1760213";neg_log_likelihood="11099.932136";taxa="4-29b_ERR1760213";snp_count="17";
GUBBINS	534202	534918	716	Strains	node="Node_12->4-29b_ERR1760213";neg_log_likelihood="11057.988056";taxa="4-29b_ERR1760213";snp_count="22";
GUBBINS	1100857	1101107	250	Strains	node="Node_12->4-29b_ERR1760213";neg_log_likelihood="11004.439840";taxa="4-29b_ERR1760213";snp_count="15";
GUBBINS	817301	817424	123	Strains	node="Node_12->4-29b_ERR1760213";neg_log_likelihood="10967.875366";taxa="4-29b_ERR1760213";snp_count="11";
GUBBINS	652026	652209	183	Strains	node="Node_12->4-29b_ERR1760213";neg_log_likelihood="10940.991200";taxa="4-29b_ERR1760213";snp_count="13";
GUBBINS	698591	698941	350	Strains	node="Node_12->4-29b_ERR1760213";neg_log_likelihood="10908.938716";taxa="4-29b_ERR1760213";snp_count="15";
GUBBINS	528024	528105	81	Strains	node="Node_12->4-29b_ERR1760213";neg_log_likelihood="10871.785834";taxa="4-29b_ERR1760213";snp_count="10";
GUBBINS	757798	758002	204	Strains	node="Node_12->4-29b_ERR1760213";neg_log_likelihood="10848.745558";taxa="4-29b_ERR1760213";snp_count="12";
GUBBINS	763804	764343	539	Strains	node="Node_12->4-29b_ERR1760213";neg_log_likelihood="10819.135282";taxa="4-29b_ERR1760213";snp_count="17";
GUBBINS	191898	192059	161	Strains	node="Node_12->4-29b_ERR1760213";neg_log_likelihood="10776.756063";taxa="4-29b_ERR1760213";snp_count="11";
GUBBINS	1097965	1098199	234	Strains	node="Node_12->4-29b_ERR1760213";neg_log_likelihood="10749.719230";taxa="4-29b_ERR1760213";snp_count="12";
GUBBINS	397979	398261	282	Strains	node="Node_12->4-29b_ERR1760213";neg_log_likelihood="10719.989135";taxa="4-29b_ERR1760213";snp_count="13";
GUBBINS	585625	585884	259	Strains	node="Node_12->4-29b_ERR1760213";neg_log_likelihood="10688.343934";taxa="4-29b_ERR1760213";snp_count="12";
GUBBINS	123073	123420	347	Strains	node="Node_12->4-29b_ERR1760213";neg_log_likelihood="10658.698445";taxa="4-29b_ERR1760213";snp_count="13";
GUBBINS	124398	125010	612	Strains	node="Node_12->4-29b_ERR1760213";neg_log_likelihood="10626.622980";taxa="4-29b_ERR1760213";snp_count="16";
GUBBINS	527269	527584	315	Strains	node="Node_12->4-29b_ERR1760213";neg_log_likelihood="10586.828373";taxa="4-29b_ERR1760213";snp_count="11";
GUBBINS	760206	760549	343	Strains	node="Node_12->4-29b_ERR1760213";neg_log_likelihood="10559.458174";taxa="4-29b_ERR1760213";snp_count="12";
GUBBINS	755998	756006	8	Strains	node="Node_12->4-29b_ERR1760213";neg_log_likelihood="10529.399810";taxa="4-29b_ERR1760213";snp_count="4";
GUBBINS	756363	756617	254	Strains	node="Node_12->4-29b_ERR1760213";neg_log_likelihood="10517.992880";taxa="4-29b_ERR1760213";snp_count="12";
GUBBINS	209903	210179	276	Strains	node="Node_12->4-29b_ERR1760213";neg_log_likelihood="10489.542714";taxa="4-29b_ERR1760213";snp_count="11";
GUBBINS	95768	95792	24	Strains	node="Node_12->4-29b_ERR1760213";neg_log_likelihood="10462.422757";taxa="4-29b_ERR1760213";snp_count="5";
GUBBINS	57004	57256	252	Strains	node="Node_12->4-29b_ERR1760213";neg_log_likelihood="10450.293175";taxa="4-29b_ERR1760213";snp_count="10";
GUBBINS	543824	543829	5	Strains	node="Node_12->4-29b_ERR1760213";neg_log_likelihood="10419.664617";taxa="4-29b_ERR1760213";snp_count="5";
GUBBINS	526778	526806	28	Strains	node="Node_12->4-29b_ERR1760213";neg_log_likelihood="10411.115903";taxa="4-29b_ERR1760213";snp_count="6";
GUBBINS	1084234	1084326	92	Strains	node="Node_12->4-29b_ERR1760213";neg_log_likelihood="10396.692915";taxa="4-29b_ERR1760213";snp_count="8";
GUBBINS	528737	528857	120	Strains	node="Node_12->4-29b_ERR1760213";neg_log_likelihood="10377.579971";taxa="4-29b_ERR1760213";snp_count="8";
GUBBINS	877330	877377	47	Strains	node="Node_12->4-29b_ERR1760213";neg_log_likelihood="10357.823010";taxa="4-29b_ERR1760213";snp_count="6";
GUBBINS	408632	410860	2228	Strains	node="Node_12->8-29b_ERR1760480";neg_log_likelihood="13471.826066";taxa="8-29b_ERR1760480";snp_count="191";
GUBBINS	532846	534919	2073	Strains	node="Node_12->8-29b_ERR1760480";neg_log_likelihood="13135.109251";taxa="8-29b_ERR1760480";snp_count="108";
GUBBINS	1063093	1063128	35	Strains	node="Node_12->8-29b_ERR1760480";neg_log_likelihood="12901.270440";taxa="8-29b_ERR1760480";snp_count="25";
GUBBINS	54774	56814	2040	Strains	node="Node_12->8-29b_ERR1760480";neg_log_likelihood="12842.172461";taxa="8-29b_ERR1760480";snp_count="81";
GUBBINS	834735	835556	821	Strains	node="Node_12->8-29b_ERR1760480";neg_log_likelihood="12655.175052";taxa="8-29b_ERR1760480";snp_count="51";
GUBBINS	651469	652331	862	Strains	node="Node_12->8-29b_ERR1760480";neg_log_likelihood="12536.089903";taxa="8-29b_ERR1760480";snp_count="49";
GUBBINS	537393	538087	694	Strains	node="Node_12->8-29b_ERR1760480";neg_log_likelihood="12427.157154";taxa="8-29b_ERR1760480";snp_count="36";
GUBBINS	535216	535833	617	Strains	node="Node_12->8-29b_ERR1760480";neg_log_likelihood="12339.892266";taxa="8-29b_ERR1760480";snp_count="35";
GUBBINS	199511	199538	27	Strains	node="Node_12->8-29b_ERR1760480";neg_log_likelihood="12256.123751";taxa="8-29b_ERR1760480";snp_count="14";
GUBBINS	763999	764478	479	Strains	node="Node_12->8-29b_ERR1760480";neg_log_likelihood="12227.331583";taxa="8-29b_ERR1760480";snp_count="27";
GUBBINS	1341	1610	269	Strains	node="Node_12->8-29b_ERR1760480";neg_log_likelihood="12162.307178";taxa="8-29b_ERR1760480";snp_count="22";
GUBBINS	1110458	1110884	426	Strains	node="Node_12->8-29b_ERR1760480";neg_log_likelihood="12109.566948";taxa="8-29b_ERR1760480";snp_count="25";
GUBBINS	414647	414789	142	Strains	node="Node_12->8-29b_ERR1760480";neg_log_likelihood="12051.203937";taxa="8-29b_ERR1760480";snp_count="16";
GUBBINS	756584	757022	438	Strains	node="Node_12->8-29b_ERR1760480";neg_log_likelihood="12012.425490";taxa="8-29b_ERR1760480";snp_count="23";
GUBBINS	528775	528924	149	Strains	node="Node_12->8-29b_ERR1760480";neg_log_likelihood="11956.263218";taxa="8-29b_ERR1760480";snp_count="16";
GUBBINS	411553	411684	131	Strains	node="Node_12->8-29b_ERR1760480";neg_log_likelihood="11918.183400";taxa="8-29b_ERR1760480";snp_count="15";
GUBBINS	994340	994597	257	Strains	node="Node_12->8-29b_ERR1760480";neg_log_likelihood="11881.822003";taxa="8-29b_ERR1760480";snp_count="18";
GUBBINS	526854	527488	634	Strains	node="Node_12->8-29b_ERR1760480";neg_log_likelihood="11838.930254";taxa="8-29b_ERR1760480";snp_count="24";
GUBBINS	530306	531044	738	Strains	node="Node_12->8-29b_ERR1760480";neg_log_likelihood="11780.942205";taxa="8-29b_ERR1760480";snp_count="24";
GUBBINS	57824	58671	847	Strains	node="Node_12->8-29b_ERR1760480";neg_log_likelihood="11721.972868";taxa="8-29b_ERR1760480";snp_count="25";
GUBBINS	181300	181636	336	Strains	node="Node_12->8-29b_ERR1760480";neg_log_likelihood="11660.046985";taxa="8-29b_ERR1760480";snp_count="18";
GUBBINS	414031	414270	239	Strains	node="Node_12->8-29b_ERR1760480";neg_log_likelihood="11615.827974";taxa="8-29b_ERR1760480";snp_count="16";
GUBBINS	203741	204859	1118	Strains	node="Node_12->8-29b_ERR1760480";neg_log_likelihood="11571.075807";taxa="8-29b_ERR1760480";snp_count="35";
GUBBINS	192796	193302	506	Strains	node="Node_12->8-29b_ERR1760480";neg_log_likelihood="11490.565051";taxa="8-29b_ERR1760480";snp_count="20";
GUBBINS	462198	462600	402	Strains	node="Node_12->8-29b_ERR1760480";neg_log_likelihood="11441.440663";taxa="8-29b_ERR1760480";snp_count="18";
GUBBINS	218964	219537	573	Strains	node="Node_12->8-29b_ERR1760480";neg_log_likelihood="11398.532635";taxa="8-29b_ERR1760480";snp_count="19";
GUBBINS	760171	760491	320	Strains	node="Node_12->8-29b_ERR1760480";neg_log_likelihood="11351.521984";taxa="8-29b_ERR1760480";snp_count="15";
GUBBINS	201816	201951	135	Strains	node="Node_12->8-29b_ERR1760480";neg_log_likelihood="11314.730596";taxa="8-29b_ERR1760480";snp_count="11";
GUBBINS	421919	422214	295	Strains	node="Node_12->8-29b_ERR1760480";neg_log_likelihood="11288.000235";taxa="8-29b_ERR1760480";snp_count="14";
GUBBINS	416339	417841	1502	Strains	node="Node_12->8-29b_ERR1760480";neg_log_likelihood="11253.378842";taxa="8-29b_ERR1760480";snp_count="17";
GUBBINS	407153	407916	763	Strains	node="Node_12->8-29b_ERR1760480";neg_log_likelihood="11211.103246";taxa="8-29b_ERR1760480";snp_count="15";
GUBBINS	184170	184247	77	Strains	node="Node_12->8-29b_ERR1760480";neg_log_likelihood="11173.935221";taxa="8-29b_ERR1760480";snp_count="9";
GUBBINS	132541	132685	144	Strains	node="Node_12->8-29b_ERR1760480";neg_log_likelihood="11152.926459";taxa="8-29b_ERR1760480";snp_count="10";
GUBBINS	162415	162610	195	Strains	node="Node_12->8-29b_ERR1760480";neg_log_likelihood="11128.333278";taxa="8-29b_ERR1760480";snp_count="11";
GUBBINS	398040	398299	259	Strains	node="Node_12->8-29b_ERR1760480";neg_log_likelihood="11102.333454";taxa="8-29b_ERR1760480";snp_count="11";
GUBBINS	419256	419294	38	Strains	node="Node_12->8-29b_ERR1760480";neg_log_likelihood="11075.065438";taxa="8-29b_ERR1760480";snp_count="6";
GUBBINS	1103914	1104260	346	Strains	node="Node_12->8-29b_ERR1760480";neg_log_likelihood="11060.323951";taxa="8-29b_ERR1760480";snp_count="12";
GUBBINS	58762	59041	279	Strains	node="Node_12->8-29b_ERR1760480";neg_log_likelihood="11030.681361";taxa="8-29b_ERR1760480";snp_count="11";
GUBBINS	1097717	1098004	287	Strains	node="Node_12->8-29b_ERR1760480";neg_log_likelihood="11003.302419";taxa="8-29b_ERR1760480";snp_count="11";
GUBBINS	201057	201352	295	Strains	node="Node_12->8-29b_ERR1760480";neg_log_likelihood="10975.970979";taxa="8-29b_ERR1760480";snp_count="11";
GUBBINS	191714	191992	278	Strains	node="Node_12->8-29b_ERR1760480";neg_log_likelihood="10949.164237";taxa="8-29b_ERR1760480";snp_count="10";
GUBBINS	588383	588718	335	Strains	node="Node_12->8-29b_ERR1760480";neg_log_likelihood="10924.245284";taxa="8-29b_ERR1760480";snp_count="11";
GUBBINS	565803	565833	30	Strains	node="Node_12->8-29b_ERR1760480";neg_log_likelihood="10890.941485";taxa="8-29b_ERR1760480";snp_count="8";
GUBBINS	852799	852892	93	Strains	node="Node_12->8-29b_ERR1760480";neg_log_likelihood="10875.559258";taxa="8-29b_ERR1760480";snp_count="8";
GUBBINS	218400	218545	145	Strains	node="Node_12->8-29b_ERR1760480";neg_log_likelihood="10856.012118";taxa="8-29b_ERR1760480";snp_count="9";
GUBBINS	193800	193866	66	Strains	node="Node_12->8-29b_ERR1760480";neg_log_likelihood="10833.688768";taxa="8-29b_ERR1760480";snp_count="7";
GUBBINS	421551	421575	24	Strains	node="Node_12->8-29b_ERR1760480";neg_log_likelihood="10817.037213";taxa="8-29b_ERR1760480";snp_count="5";
GUBBINS	1099151	1099200	49	Strains	node="Node_12->8-29b_ERR1760480";neg_log_likelihood="10804.772190";taxa="8-29b_ERR1760480";snp_count="6";
GUBBINS	1106879	1107017	138	Strains	node="Node_12->8-29b_ERR1760480";neg_log_likelihood="10790.071382";taxa="8-29b_ERR1760480";snp_count="8";
GUBBINS	401254	401307	53	Strains	node="Node_12->8-29b_ERR1760480";neg_log_likelihood="10770.184754";taxa="8-29b_ERR1760480";snp_count="6";
GUBBINS	527965	528108	143	Strains	node="Node_12->8-29b_ERR1760480";neg_log_likelihood="10755.481894";taxa="8-29b_ERR1760480";snp_count="8";
GUBBINS	52250	52392	142	Strains	node="Node_12->8-29b_ERR1760480";neg_log_likelihood="10735.605121";taxa="8-29b_ERR1760480";snp_count="8";
GUBBINS	795294	795347	53	Strains	node="Node_12->8-29b_ERR1760480";neg_log_likelihood="10713.908265";taxa="8-29b_ERR1760480";snp_count="7";
GUBBINS	808225	808233	8	Strains	node="Node_12->8-29b_ERR1760480";neg_log_likelihood="10692.067811";taxa="8-29b_ERR1760480";snp_count="6";
GUBBINS	399861	419282	19421	Strains	node="Node_15->1-25a_ERR1760492";neg_log_likelihood="1519.343680";taxa="1-25a_ERR1760492";snp_count="130";
GUBBINS	194124	195243	1119	Strains	node="Node_15->1-25a_ERR1760492";neg_log_likelihood="1173.689684";taxa="1-25a_ERR1760492";snp_count="25";
GUBBINS	462743	462758	15	Strains	node="Node_15->1-25a_ERR1760492";neg_log_likelihood="1089.907141";taxa="1-25a_ERR1760492";snp_count="10";
GUBBINS	527546	535870	8324	Strains	node="Node_15->1-25a_ERR1760492";neg_log_likelihood="1067.119360";taxa="1-25a_ERR1760492";snp_count="25";
GUBBINS	54859	63675	8816	Strains	node="Node_15->1-25a_ERR1760492";neg_log_likelihood="977.438599";taxa="1-25a_ERR1760492";snp_count="24";
GUBBINS	876800	878322	1522	Strains	node="Node_15->1-25a_ERR1760492";neg_log_likelihood="888.437049";taxa="1-25a_ERR1760492";snp_count="14";
GUBBINS	1094197	1095672	1475	Strains	node="Node_15->1-25a_ERR1760492";neg_log_likelihood="847.015948";taxa="1-25a_ERR1760492";snp_count="7";
GUBBINS	762720	764373	1653	Strains	node="Node_15->1-25a_ERR1760492";neg_log_likelihood="821.076452";taxa="1-25a_ERR1760492";snp_count="7";
GUBBINS	225713	225756	43	Strains	node="Node_15->1-25a_ERR1760492";neg_log_likelihood="786.537403";taxa="1-25a_ERR1760492";snp_count="6";
GUBBINS	683700	683835	135	Strains	node="Node_15->1-25a_ERR1760492";neg_log_likelihood="766.762200";taxa="1-25a_ERR1760492";snp_count="6";
GUBBINS	281919	281974	55	Strains	node="Node_15->1-25a_ERR1760492";neg_log_likelihood="744.818787";taxa="1-25a_ERR1760492";snp_count="5";
GUBBINS	309406	309430	24	Strains	node="Node_15->1-25a_ERR1760492";neg_log_likelihood="727.095935";taxa="1-25a_ERR1760492";snp_count="4";
GUBBINS	775866	775967	101	Strains	node="Node_15->1-25a_ERR1760492";neg_log_likelihood="712.053158";taxa="1-25a_ERR1760492";snp_count="5";
GUBBINS	201586	201675	89	Strains	node="Node_15->1-25a_ERR1760492";neg_log_likelihood="695.257096";taxa="1-25a_ERR1760492";snp_count="4";
GUBBINS	172564	172607	43	Strains	node="Node_15->1-25a_ERR1760492";neg_log_likelihood="678.670646";taxa="1-25a_ERR1760492";snp_count="4";
GUBBINS	117848	117947	99	Strains	node="Node_15->1-25a_ERR1760492";neg_log_likelihood="664.840792";taxa="1-25a_ERR1760492";snp_count="4";
GUBBINS	316178	316322	144	Strains	node="Node_15->1-25a_ERR1760492";neg_log_likelihood="650.128964";taxa="1-25a_ERR1760492";snp_count="4";
GUBBINS	277236	277266	30	Strains	node="Node_15->1-25a_ERR1760492";neg_log_likelihood="634.870606";taxa="1-25a_ERR1760492";snp_count="3";
GUBBINS	1026925	1026955	30	Strains	node="Node_15->1-25a_ERR1760492";neg_log_likelihood="623.288308";taxa="1-25a_ERR1760492";snp_count="3";
GUBBINS	407371	419299	11928	Strains	node="Node_15->3-25a_ERR1760490";neg_log_likelihood="2334.962148";taxa="3-25a_ERR1760490";snp_count="326";
GUBBINS	528696	538326	9630	Strains	node="Node_15->3-25a_ERR1760490";neg_log_likelihood="1727.929467";taxa="3-25a_ERR1760490";snp_count="58";
GUBBINS	55548	60607	5059	Strains	node="Node_15->3-25a_ERR1760490";neg_log_likelihood="1551.619925";taxa="3-25a_ERR1760490";snp_count="30";
GUBBINS	422150	423932	1782	Strains	node="Node_15->3-25a_ERR1760490";neg_log_likelihood="1448.935868";taxa="3-25a_ERR1760490";snp_count="21";
GUBBINS	194100	195245	1145	Strains	node="Node_15->3-25a_ERR1760490";neg_log_likelihood="1376.619525";taxa="3-25a_ERR1760490";snp_count="18";
GUBBINS	198862	202198	3336	Strains	node="Node_15->3-25a_ERR1760490";neg_log_likelihood="1323.910268";taxa="3-25a_ERR1760490";snp_count="16";
GUBBINS	1101414	1105064	3650	Strains	node="Node_15->3-25a_ERR1760490";neg_log_likelihood="1269.749135";taxa="3-25a_ERR1760490";snp_count="14";
GUBBINS	399851	399951	100	Strains	node="Node_15->3-25a_ERR1760490";neg_log_likelihood="1221.044630";taxa="3-25a_ERR1760490";snp_count="5";
GUBBINS	45527	46902	1375	Strains	node="Node_15->3-25a_ERR1760490";neg_log_likelihood="1203.883209";taxa="3-25a_ERR1760490";snp_count="9";
GUBBINS	875974	878282	2308	Strains	node="Node_15->3-25a_ERR1760490";neg_log_likelihood="1172.417059";taxa="3-25a_ERR1760490";snp_count="10";
GUBBINS	762726	764584	1858	Strains	node="Node_15->3-25a_ERR1760490";neg_log_likelihood="1136.750057";taxa="3-25a_ERR1760490";snp_count="9";
GUBBINS	277324	281785	4461	Strains	node="Node_15->3-25a_ERR1760490";neg_log_likelihood="1104.525709";taxa="3-25a_ERR1760490";snp_count="12";
GUBBINS	378276	379866	1590	Strains	node="Node_15->3-25a_ERR1760490";neg_log_likelihood="1061.361058";taxa="3-25a_ERR1760490";snp_count="8";
GUBBINS	361089	362468	1379	Strains	node="Node_15->3-25a_ERR1760490";neg_log_likelihood="1031.745538";taxa="3-25a_ERR1760490";snp_count="8";
GUBBINS	799543	799768	225	Strains	node="Node_15->3-25a_ERR1760490";neg_log_likelihood="1002.680613";taxa="3-25a_ERR1760490";snp_count="5";
GUBBINS	934110	934440	330	Strains	node="Node_15->3-25a_ERR1760490";neg_log_likelihood="985.270368";taxa="3-25a_ERR1760490";snp_count="5";
GUBBINS	163757	163794	37	Strains	node="Node_15->3-25a_ERR1760490";neg_log_likelihood="964.972416";taxa="3-25a_ERR1760490";snp_count="4";
GUBBINS	539155	539159	4	Strains	node="Node_15->3-25a_ERR1760490";neg_log_likelihood="949.490790";taxa="3-25a_ERR1760490";snp_count="3";
GUBBINS	124755	124777	22	Strains	node="Node_15->3-25a_ERR1760490";neg_log_likelihood="941.346739";taxa="3-25a_ERR1760490";snp_count="3";
GUBBINS	756351	756376	25	Strains	node="Node_15->3-25a_ERR1760490";neg_log_likelihood="930.478226";taxa="3-25a_ERR1760490";snp_count="3";
GUBBINS	55124	56806	1682	Strains	node="Node_16->9-25a_ERR1760488";neg_log_likelihood="13281.052288";taxa="9-25a_ERR1760488";snp_count="123";
GUBBINS	57157	59038	1881	Strains	node="Node_16->9-25a_ERR1760488";neg_log_likelihood="13007.887041";taxa="9-25a_ERR1760488";snp_count="111";
GUBBINS	1097937	1099239	1302	Strains	node="Node_16->9-25a_ERR1760488";neg_log_likelihood="12762.696663";taxa="9-25a_ERR1760488";snp_count="83";
GUBBINS	532634	535147	2513	Strains	node="Node_16->9-25a_ERR1760488";neg_log_likelihood="12580.535365";taxa="9-25a_ERR1760488";snp_count="84";
GUBBINS	499	1827	1328	Strains	node="Node_16->9-25a_ERR1760488";neg_log_likelihood="12377.614020";taxa="9-25a_ERR1760488";snp_count="67";
GUBBINS	834654	835248	594	Strains	node="Node_16->9-25a_ERR1760488";neg_log_likelihood="12221.681597";taxa="9-25a_ERR1760488";snp_count="45";
GUBBINS	1101299	1102503	1204	Strains	node="Node_16->9-25a_ERR1760488";neg_log_likelihood="12114.543117";taxa="9-25a_ERR1760488";snp_count="56";
GUBBINS	207717	209074	1357	Strains	node="Node_16->9-25a_ERR1760488";neg_log_likelihood="11976.247838";taxa="9-25a_ERR1760488";snp_count="61";
GUBBINS	201909	203629	1720	Strains	node="Node_16->9-25a_ERR1760488";neg_log_likelihood="11832.688280";taxa="9-25a_ERR1760488";snp_count="61";
GUBBINS	537222	538043	821	Strains	node="Node_16->9-25a_ERR1760488";neg_log_likelihood="11686.200717";taxa="9-25a_ERR1760488";snp_count="42";
GUBBINS	163761	164270	509	Strains	node="Node_16->9-25a_ERR1760488";neg_log_likelihood="11583.525850";taxa="9-25a_ERR1760488";snp_count="36";
GUBBINS	161670	161785	115	Strains	node="Node_16->9-25a_ERR1760488";neg_log_likelihood="11500.038804";taxa="9-25a_ERR1760488";snp_count="18";
GUBBINS	535191	535952	761	Strains	node="Node_16->9-25a_ERR1760488";neg_log_likelihood="11456.331635";taxa="9-25a_ERR1760488";snp_count="37";
GUBBINS	219915	219942	27	Strains	node="Node_16->9-25a_ERR1760488";neg_log_likelihood="11366.975051";taxa="9-25a_ERR1760488";snp_count="14";
GUBBINS	201150	201528	378	Strains	node="Node_16->9-25a_ERR1760488";neg_log_likelihood="11333.382679";taxa="9-25a_ERR1760488";snp_count="28";
GUBBINS	203678	204259	581	Strains	node="Node_16->9-25a_ERR1760488";neg_log_likelihood="11265.197884";taxa="9-25a_ERR1760488";snp_count="32";
GUBBINS	909394	909526	132	Strains	node="Node_16->9-25a_ERR1760488";neg_log_likelihood="11188.256719";taxa="9-25a_ERR1760488";snp_count="19";
GUBBINS	182304	183264	960	Strains	node="Node_16->9-25a_ERR1760488";neg_log_likelihood="11141.801081";taxa="9-25a_ERR1760488";snp_count="36";
GUBBINS	215685	216402	717	Strains	node="Node_16->9-25a_ERR1760488";neg_log_likelihood="11056.608104";taxa="9-25a_ERR1760488";snp_count="28";
GUBBINS	205376	205813	437	Strains	node="Node_16->9-25a_ERR1760488";neg_log_likelihood="10989.604046";taxa="9-25a_ERR1760488";snp_count="22";
GUBBINS	397968	398306	338	Strains	node="Node_16->9-25a_ERR1760488";neg_log_likelihood="10935.174236";taxa="9-25a_ERR1760488";snp_count="20";
GUBBINS	277222	277491	269	Strains	node="Node_16->9-25a_ERR1760488";neg_log_likelihood="10886.460249";taxa="9-25a_ERR1760488";snp_count="18";
GUBBINS	124041	124736	695	Strains	node="Node_16->9-25a_ERR1760488";neg_log_likelihood="10842.160110";taxa="9-25a_ERR1760488";snp_count="25";
GUBBINS	763772	764607	835	Strains	node="Node_16->9-25a_ERR1760488";neg_log_likelihood="10781.384879";taxa="9-25a_ERR1760488";snp_count="25";
GUBBINS	400670	401467	797	Strains	node="Node_16->9-25a_ERR1760488";neg_log_likelihood="10719.527370";taxa="9-25a_ERR1760488";snp_count="18";
GUBBINS	422109	422336	227	Strains	node="Node_16->9-25a_ERR1760488";neg_log_likelihood="10674.790488";taxa="9-25a_ERR1760488";snp_count="15";
GUBBINS	206219	206450	231	Strains	node="Node_16->9-25a_ERR1760488";neg_log_likelihood="10638.947105";taxa="9-25a_ERR1760488";snp_count="14";
GUBBINS	54394	54990	596	Strains	node="Node_16->9-25a_ERR1760488";neg_log_likelihood="10604.427458";taxa="9-25a_ERR1760488";snp_count="19";
GUBBINS	527899	528356	457	Strains	node="Node_16->9-25a_ERR1760488";neg_log_likelihood="10557.134359";taxa="9-25a_ERR1760488";snp_count="17";
GUBBINS	947396	947648	252	Strains	node="Node_16->9-25a_ERR1760488";neg_log_likelihood="10515.288159";taxa="9-25a_ERR1760488";snp_count="13";
GUBBINS	876986	877574	588	Strains	node="Node_16->9-25a_ERR1760488";neg_log_likelihood="10483.120019";taxa="9-25a_ERR1760488";snp_count="18";
GUBBINS	162858	162974	116	Strains	node="Node_16->9-25a_ERR1760488";neg_log_likelihood="10438.120701";taxa="9-25a_ERR1760488";snp_count="10";
GUBBINS	76740	77188	448	Strains	node="Node_16->9-25a_ERR1760488";neg_log_likelihood="10413.986989";taxa="9-25a_ERR1760488";snp_count="15";
GUBBINS	225780	226028	248	Strains	node="Node_16->9-25a_ERR1760488";neg_log_likelihood="10376.459981";taxa="9-25a_ERR1760488";snp_count="12";
GUBBINS	529996	530643	647	Strains	node="Node_16->9-25a_ERR1760488";neg_log_likelihood="10346.596007";taxa="9-25a_ERR1760488";snp_count="17";
GUBBINS	1103683	1104179	496	Strains	node="Node_16->9-25a_ERR1760488";neg_log_likelihood="10303.697797";taxa="9-25a_ERR1760488";snp_count="15";
GUBBINS	1096493	1096498	5	Strains	node="Node_16->9-25a_ERR1760488";neg_log_likelihood="10266.023931";taxa="9-25a_ERR1760488";snp_count="4";
GUBBINS	1106541	1106722	181	Strains	node="Node_16->9-25a_ERR1760488";neg_log_likelihood="10256.339943";taxa="9-25a_ERR1760488";snp_count="10";
GUBBINS	528761	528945	184	Strains	node="Node_16->9-25a_ERR1760488";neg_log_likelihood="10231.446656";taxa="9-25a_ERR1760488";snp_count="10";
GUBBINS	1110851	1111244	393	Strains	node="Node_16->9-25a_ERR1760488";neg_log_likelihood="10206.865242";taxa="9-25a_ERR1760488";snp_count="13";
GUBBINS	756362	756788	426	Strains	node="Node_16->9-25a_ERR1760488";neg_log_likelihood="10174.426940";taxa="9-25a_ERR1760488";snp_count="13";
GUBBINS	204578	204939	361	Strains	node="Node_16->9-25a_ERR1760488";neg_log_likelihood="10141.824715";taxa="9-25a_ERR1760488";snp_count="12";
GUBBINS	1107787	1107920	133	Strains	node="Node_16->9-25a_ERR1760488";neg_log_likelihood="10111.961424";taxa="9-25a_ERR1760488";snp_count="8";
GUBBINS	808225	808245	20	Strains	node="Node_16->9-25a_ERR1760488";neg_log_likelihood="10084.852651";taxa="9-25a_ERR1760488";snp_count="8";
GUBBINS	397327	397365	38	Strains	node="Node_16->9-25a_ERR1760488";neg_log_likelihood="10069.440598";taxa="9-25a_ERR1760488";snp_count="7";
GUBBINS	417946	418091	145	Strains	node="Node_16->9-25a_ERR1760488";neg_log_likelihood="10053.263636";taxa="9-25a_ERR1760488";snp_count="9";
GUBBINS	263607	263752	145	Strains	node="Node_16->9-25a_ERR1760488";neg_log_likelihood="10032.335058";taxa="9-25a_ERR1760488";snp_count="8";
GUBBINS	462604	462641	37	Strains	node="Node_16->9-25a_ERR1760488";neg_log_likelihood="10011.034105";taxa="9-25a_ERR1760488";snp_count="6";
GUBBINS	211004	212777	1773	Strains	node="Node_17->3-25b_ERR1760489";neg_log_likelihood="11650.548027";taxa="3-25b_ERR1760489";snp_count="139";
GUBBINS	215685	217825	2140	Strains	node="Node_17->3-25b_ERR1760489";neg_log_likelihood="11330.434119";taxa="3-25b_ERR1760489";snp_count="135";
GUBBINS	532620	535684	3064	Strains	node="Node_17->3-25b_ERR1760489";neg_log_likelihood="11059.604793";taxa="3-25b_ERR1760489";snp_count="99";
GUBBINS	421867	422126	259	Strains	node="Node_17->3-25b_ERR1760489";neg_log_likelihood="10817.465482";taxa="3-25b_ERR1760489";snp_count="44";
GUBBINS	537400	538107	707	Strains	node="Node_17->3-25b_ERR1760489";neg_log_likelihood="10720.199767";taxa="3-25b_ERR1760489";snp_count="49";
GUBBINS	529382	530711	1329	Strains	node="Node_17->3-25b_ERR1760489";neg_log_likelihood="10604.449483";taxa="3-25b_ERR1760489";snp_count="56";
GUBBINS	417818	418082	264	Strains	node="Node_17->3-25b_ERR1760489";neg_log_likelihood="10464.777896";taxa="3-25b_ERR1760489";snp_count="31";
GUBBINS	1100854	1102460	1606	Strains	node="Node_17->3-25b_ERR1760489";neg_log_likelihood="10392.398799";taxa="3-25b_ERR1760489";snp_count="55";
GUBBINS	764041	765264	1223	Strains	node="Node_17->3-25b_ERR1760489";neg_log_likelihood="10257.766067";taxa="3-25b_ERR1760489";snp_count="46";
GUBBINS	193937	193951	14	Strains	node="Node_17->3-25b_ERR1760489";neg_log_likelihood="10142.128128";taxa="3-25b_ERR1760489";snp_count="13";
GUBBINS	755718	756018	300	Strains	node="Node_17->3-25b_ERR1760489";neg_log_likelihood="10119.531410";taxa="3-25b_ERR1760489";snp_count="22";
GUBBINS	758705	758862	157	Strains	node="Node_17->3-25b_ERR1760489";neg_log_likelihood="10066.172018";taxa="3-25b_ERR1760489";snp_count="17";
GUBBINS	273557	273599	42	Strains	node="Node_17->3-25b_ERR1760489";neg_log_likelihood="10023.721272";taxa="3-25b_ERR1760489";snp_count="12";
GUBBINS	651632	652080	448	Strains	node="Node_17->3-25b_ERR1760489";neg_log_likelihood="9994.171963";taxa="3-25b_ERR1760489";snp_count="23";
GUBBINS	124041	124736	695	Strains	node="Node_17->3-25b_ERR1760489";neg_log_likelihood="9938.108035";taxa="3-25b_ERR1760489";snp_count="25";
GUBBINS	756376	757020	644	Strains	node="Node_17->3-25b_ERR1760489";neg_log_likelihood="9874.868985";taxa="3-25b_ERR1760489";snp_count="24";
GUBBINS	1443	1858	415	Strains	node="Node_17->3-25b_ERR1760489";neg_log_likelihood="9814.619469";taxa="3-25b_ERR1760489";snp_count="20";
GUBBINS	398025	398270	245	Strains	node="Node_17->3-25b_ERR1760489";neg_log_likelihood="9764.524555";taxa="3-25b_ERR1760489";snp_count="16";
GUBBINS	994293	994472	179	Strains	node="Node_17->3-25b_ERR1760489";neg_log_likelihood="9724.833800";taxa="3-25b_ERR1760489";snp_count="14";
GUBBINS	526792	527540	748	Strains	node="Node_17->3-25b_ERR1760489";neg_log_likelihood="9690.646881";taxa="3-25b_ERR1760489";snp_count="22";
GUBBINS	403970	404045	75	Strains	node="Node_17->3-25b_ERR1760489";neg_log_likelihood="9635.423417";taxa="3-25b_ERR1760489";snp_count="10";
GUBBINS	411611	411860	249	Strains	node="Node_17->3-25b_ERR1760489";neg_log_likelihood="9610.441115";taxa="3-25b_ERR1760489";snp_count="14";
GUBBINS	400632	400733	101	Strains	node="Node_17->3-25b_ERR1760489";neg_log_likelihood="9575.850377";taxa="3-25b_ERR1760489";snp_count="10";
GUBBINS	282048	282766	718	Strains	node="Node_17->3-25b_ERR1760489";neg_log_likelihood="9551.066704";taxa="3-25b_ERR1760489";snp_count="19";
GUBBINS	406530	410587	4057	Strains	node="Node_17->3-25b_ERR1760489";neg_log_likelihood="9502.369379";taxa="3-25b_ERR1760489";snp_count="17";
GUBBINS	759359	759659	300	Strains	node="Node_17->3-25b_ERR1760489";neg_log_likelihood="9459.534447";taxa="3-25b_ERR1760489";snp_count="13";
GUBBINS	418550	419925	1375	Strains	node="Node_17->3-25b_ERR1760489";neg_log_likelihood="9426.217447";taxa="3-25b_ERR1760489";snp_count="17";
GUBBINS	881112	881348	236	Strains	node="Node_17->3-25b_ERR1760489";neg_log_likelihood="9382.674163";taxa="3-25b_ERR1760489";snp_count="12";
GUBBINS	1079859	1080250	391	Strains	node="Node_17->3-25b_ERR1760489";neg_log_likelihood="9352.408606";taxa="3-25b_ERR1760489";snp_count="14";
GUBBINS	528081	528972	891	Strains	node="Node_17->3-25b_ERR1760489";neg_log_likelihood="9312.855314";taxa="3-25b_ERR1760489";snp_count="23";
GUBBINS	1072603	1073025	422	Strains	node="Node_17->3-25b_ERR1760489";neg_log_likelihood="9257.629804";taxa="3-25b_ERR1760489";snp_count="14";
GUBBINS	810457	810924	467	Strains	node="Node_17->3-25b_ERR1760489";neg_log_likelihood="9222.116421";taxa="3-25b_ERR1760489";snp_count="14";
GUBBINS	768929	769066	137	Strains	node="Node_17->3-25b_ERR1760489";neg_log_likelihood="9186.287793";taxa="3-25b_ERR1760489";snp_count="9";
GUBBINS	834896	835243	347	Strains	node="Node_17->3-25b_ERR1760489";neg_log_likelihood="9164.600637";taxa="3-25b_ERR1760489";snp_count="11";
GUBBINS	95774	96079	305	Strains	node="Node_17->3-25b_ERR1760489";neg_log_likelihood="9136.968543";taxa="3-25b_ERR1760489";snp_count="10";
GUBBINS	757806	757875	69	Strains	node="Node_17->3-25b_ERR1760489";neg_log_likelihood="9106.149199";taxa="3-25b_ERR1760489";snp_count="9";
GUBBINS	947396	947530	134	Strains	node="Node_17->3-25b_ERR1760489";neg_log_likelihood="9085.802220";taxa="3-25b_ERR1760489";snp_count="9";
GUBBINS	58932	59017	85	Strains	node="Node_17->3-25b_ERR1760489";neg_log_likelihood="9063.001460";taxa="3-25b_ERR1760489";snp_count="8";
GUBBINS	489398	489538	140	Strains	node="Node_17->3-25b_ERR1760489";neg_log_likelihood="9042.938700";taxa="3-25b_ERR1760489";snp_count="9";
GUBBINS	318707	318838	131	Strains	node="Node_17->3-25b_ERR1760489";neg_log_likelihood="9020.975390";taxa="3-25b_ERR1760489";snp_count="8";
GUBBINS	263607	263752	145	Strains	node="Node_17->3-25b_ERR1760489";neg_log_likelihood="9000.831242";taxa="3-25b_ERR1760489";snp_count="8";
GUBBINS	1087103	1087249	146	Strains	node="Node_17->3-25b_ERR1760489";neg_log_likelihood="8980.311201";taxa="3-25b_ERR1760489";snp_count="8";
GUBBINS	1099148	1099204	56	Strains	node="Node_17->3-25b_ERR1760489";neg_log_likelihood="8959.776778";taxa="3-25b_ERR1760489";snp_count="6";
GUBBINS	273880	274030	150	Strains	node="Node_17->3-25b_ERR1760489";neg_log_likelihood="8944.495403";taxa="3-25b_ERR1760489";snp_count="8";
GUBBINS	531013	531050	37	Strains	node="Node_17->3-25b_ERR1760489";neg_log_likelihood="8924.313603";taxa="3-25b_ERR1760489";snp_count="5";
GUBBINS	89314	89485	171	Strains	node="Node_17->3-25b_ERR1760489";neg_log_likelihood="8911.575025";taxa="3-25b_ERR1760489";snp_count="8";
GUBBINS	585239	585241	2	Strains	node="Node_17->3-25b_ERR1760489";neg_log_likelihood="-nan";taxa="3-25b_ERR1760489";snp_count="3";
GUBBINS	462621	462628	7	Strains	node="Node_17->3-25b_ERR1760489";neg_log_likelihood="8881.756594";taxa="3-25b_ERR1760489";snp_count="4";
GUBBINS	394827	394832	5	Strains	node="Node_17->3-25b_ERR1760489";neg_log_likelihood="8866.918264";taxa="3-25b_ERR1760489";snp_count="5";
GUBBINS	399646	401450	1804	Strains	node="Node_17->1-25b_ERR1760491";neg_log_likelihood="11361.025820";taxa="1-25b_ERR1760491";snp_count="131";
GUBBINS	406878	410854	3976	Strains	node="Node_17->1-25b_ERR1760491";neg_log_likelihood="11127.467866";taxa="1-25b_ERR1760491";snp_count="107";
GUBBINS	413914	414811	897	Strains	node="Node_17->1-25b_ERR1760491";neg_log_likelihood="10879.242924";taxa="1-25b_ERR1760491";snp_count="88";
GUBBINS	532618	535906	3288	Strains	node="Node_17->1-25b_ERR1760491";neg_log_likelihood="10665.804597";taxa="1-25b_ERR1760491";snp_count="124";
GUBBINS	421526	421669	143	Strains	node="Node_17->1-25b_ERR1760491";neg_log_likelihood="10357.741099";taxa="1-25b_ERR1760491";snp_count="50";
GUBBINS	1100868	1102584	1716	Strains	node="Node_17->1-25b_ERR1760491";neg_log_likelihood="10270.544151";taxa="1-25b_ERR1760491";snp_count="69";
GUBBINS	537034	538105	1071	Strains	node="Node_17->1-25b_ERR1760491";neg_log_likelihood="10098.630236";taxa="1-25b_ERR1760491";snp_count="56";
GUBBINS	360398	361185	787	Strains	node="Node_17->1-25b_ERR1760491";neg_log_likelihood="9965.154501";taxa="1-25b_ERR1760491";snp_count="45";
GUBBINS	398200	398309	109	Strains	node="Node_17->1-25b_ERR1760491";neg_log_likelihood="9855.379907";taxa="1-25b_ERR1760491";snp_count="24";
GUBBINS	219113	219140	27	Strains	node="Node_17->1-25b_ERR1760491";neg_log_likelihood="9795.597490";taxa="1-25b_ERR1760491";snp_count="17";
GUBBINS	1110458	1110639	181	Strains	node="Node_17->1-25b_ERR1760491";neg_log_likelihood="9758.015778";taxa="1-25b_ERR1760491";snp_count="24";
GUBBINS	417149	419333	2184	Strains	node="Node_17->1-25b_ERR1760491";neg_log_likelihood="9697.119085";taxa="1-25b_ERR1760491";snp_count="43";
GUBBINS	219915	219942	27	Strains	node="Node_17->1-25b_ERR1760491";neg_log_likelihood="9590.593035";taxa="1-25b_ERR1760491";snp_count="14";
GUBBINS	588018	588774	756	Strains	node="Node_17->1-25b_ERR1760491";neg_log_likelihood="9557.186249";taxa="1-25b_ERR1760491";snp_count="33";
GUBBINS	585722	586058	336	Strains	node="Node_17->1-25b_ERR1760491";neg_log_likelihood="9474.813091";taxa="1-25b_ERR1760491";snp_count="24";
GUBBINS	526796	527577	781	Strains	node="Node_17->1-25b_ERR1760491";neg_log_likelihood="9414.909676";taxa="1-25b_ERR1760491";snp_count="30";
GUBBINS	411490	411657	167	Strains	node="Node_17->1-25b_ERR1760491";neg_log_likelihood="9338.746241";taxa="1-25b_ERR1760491";snp_count="17";
GUBBINS	395726	396395	669	Strains	node="Node_17->1-25b_ERR1760491";neg_log_likelihood="9298.295990";taxa="1-25b_ERR1760491";snp_count="26";
GUBBINS	530281	531181	900	Strains	node="Node_17->1-25b_ERR1760491";neg_log_likelihood="9231.896687";taxa="1-25b_ERR1760491";snp_count="28";
GUBBINS	947370	947648	278	Strains	node="Node_17->1-25b_ERR1760491";neg_log_likelihood="9162.224409";taxa="1-25b_ERR1760491";snp_count="17";
GUBBINS	1098498	1099526	1028	Strains	node="Node_17->1-25b_ERR1760491";neg_log_likelihood="9120.132237";taxa="1-25b_ERR1760491";snp_count="26";
GUBBINS	528770	529759	989	Strains	node="Node_17->1-25b_ERR1760491";neg_log_likelihood="9052.799927";taxa="1-25b_ERR1760491";snp_count="25";
GUBBINS	58911	59287	376	Strains	node="Node_17->1-25b_ERR1760491";neg_log_likelihood="8988.928172";taxa="1-25b_ERR1760491";snp_count="17";
GUBBINS	651469	651990	521	Strains	node="Node_17->1-25b_ERR1760491";neg_log_likelihood="8945.221204";taxa="1-25b_ERR1760491";snp_count="19";
GUBBINS	834935	835291	356	Strains	node="Node_17->1-25b_ERR1760491";neg_log_likelihood="8896.581324";taxa="1-25b_ERR1760491";snp_count="16";
GUBBINS	755585	756351	766	Strains	node="Node_17->1-25b_ERR1760491";neg_log_likelihood="8855.705618";taxa="1-25b_ERR1760491";snp_count="21";
GUBBINS	1093247	1093457	210	Strains	node="Node_17->1-25b_ERR1760491";neg_log_likelihood="8801.567624";taxa="1-25b_ERR1760491";snp_count="13";
GUBBINS	757766	758046	280	Strains	node="Node_17->1-25b_ERR1760491";neg_log_likelihood="8768.347989";taxa="1-25b_ERR1760491";snp_count="14";
GUBBINS	140342	140948	606	Strains	node="Node_17->1-25b_ERR1760491";neg_log_likelihood="8732.533247";taxa="1-25b_ERR1760491";snp_count="18";
GUBBINS	102505	103139	634	Strains	node="Node_17->1-25b_ERR1760491";neg_log_likelihood="8685.979072";taxa="1-25b_ERR1760491";snp_count="18";
GUBBINS	278599	278949	350	Strains	node="Node_17->1-25b_ERR1760491";neg_log_likelihood="8639.601344";taxa="1-25b_ERR1760491";snp_count="14";
GUBBINS	215773	216290	517	Strains	node="Node_17->1-25b_ERR1760491";neg_log_likelihood="8603.285827";taxa="1-25b_ERR1760491";snp_count="15";
GUBBINS	764009	764607	598	Strains	node="Node_17->1-25b_ERR1760491";neg_log_likelihood="8565.024851";taxa="1-25b_ERR1760491";snp_count="16";
GUBBINS	218209	218416	207	Strains	node="Node_17->1-25b_ERR1760491";neg_log_likelihood="8523.317192";taxa="1-25b_ERR1760491";snp_count="11";
GUBBINS	228604	228972	368	Strains	node="Node_17->1-25b_ERR1760491";neg_log_likelihood="8495.162999";taxa="1-25b_ERR1760491";snp_count="13";
GUBBINS	281669	281701	32	Strains	node="Node_17->1-25b_ERR1760491";neg_log_likelihood="8461.951909";taxa="1-25b_ERR1760491";snp_count="6";
GUBBINS	282461	282699	238	Strains	node="Node_17->1-25b_ERR1760491";neg_log_likelihood="8447.208176";taxa="1-25b_ERR1760491";snp_count="10";
GUBBINS	406164	406173	9	Strains	node="Node_17->1-25b_ERR1760491";neg_log_likelihood="8413.196839";taxa="1-25b_ERR1760491";snp_count="7";
GUBBINS	834422	834445	23	Strains	node="Node_17->1-25b_ERR1760491";neg_log_likelihood="8399.175402";taxa="1-25b_ERR1760491";snp_count="7";
GUBBINS	362898	362928	30	Strains	node="Node_17->1-25b_ERR1760491";neg_log_likelihood="8384.034275";taxa="1-25b_ERR1760491";snp_count="6";
GUBBINS	587029	587294	265	Strains	node="Node_20->MD56_GCF_000493885_R1";neg_log_likelihood="20729.415765";taxa="MD56_GCF_000493885_R1";snp_count="147";
GUBBINS	120699	121171	472	Strains	node="Node_20->MD56_GCF_000493885_R1";neg_log_likelihood="20610.355769";taxa="MD56_GCF_000493885_R1";snp_count="52";
[truncated: 496 more rows]

## Sheet: S4_In-vitro_size
Table S4. Size of recombinations in in vitro-generated C. suis strains following alignment of individual recombinants and their parental strains using MAFFT alignment
[truncated: 238 more rows]

[truncated: 1 more sheets: S5_Tet-island]
