# Supplementary material for: Chlamydia suis undergoes interclade recombination promoting Tet-island exchange
Source: BMC Genomics. 2024 Jul 26;25:724. doi: 10.1186/s12864-024-10606-6 (PMC11282597; doi:10.1186/s12864-024-10606-6)
Supplement: Supplementary file 3 — Supplementary Material 3 [file 12864_2024_10606_MOESM3_ESM.xlsx]

## Sheet: Sheet1
Table S6. Field Isolates and their isolation date
Strain	Location	Date	Date: Fraction	Date: Fraction	Name in tree
10-26b	Switzerland	2014-11-27	2014.91	2014.91	10-26b_ERR1760486	2014.91
11-17a	Switzerland	2014-03-27	2014.24	2014.24	11-17a_ERR1760477	2014.24
11-17b	Switzerland	2014-06-16	2014.46	2014.46	11-17b_ERR1760476	2014.46
1-25a	Switzerland	2014-08-19	2014.63	2014.63	1-25a_ERR1760492	2014.63
1-25b	Switzerland	2014-12-02	2014.92	2014.92	1-25b_ERR1760491	2014.92
1-28a	Switzerland	2014-10-10	2014.78	2014.78	1-28a_ERR1760482	2014.78
1-28b	Switzerland	2014-12-19	2014.97	2014.97	1-28b_ERR1760481	2014.97
14-23b	Switzerland	2014-09-02	2014.67	2014.67
15-27b	Switzerland	2014-12-15	2014.96	2014.96	15-27b_ERR1760472	2014.96
17-23a	Switzerland	2014-06-10	2014.44	2014.44
17-23b	Switzerland	2014-09-02	2014.67	2014.67
19-23a	Switzerland	2014-06-10	2014.44	2014.44
19-23b	Switzerland	2014-09-02	2014.67	2014.67
22-22b	Switzerland	2014-08-27	2014.66	2014.66	22-22b_ERR1760474	2014.66
2-26b	Switzerland	2014-11-27	2014.91	2014.91	2-26b_ERR1760487	2014.91
30-22b	Switzerland	2014-08-27	2014.66	2014.66	30-22b_ERR1760473	2014.66
3-25a	Switzerland	2014-08-19	2014.63	2014.63	3-25a_ERR1760490	2014.63
3-25b	Switzerland	2014-12-02	2014.92	2014.92	3-25b_ERR1760489	2014.92
3-29b	Switzerland	2014-12-17	2014.96	2014.96	3-29b_ERR1760467	2014.96
4-29b	Switzerland	2014-12-17	2014.96	2014.96	4-29b_ERR1760213	2014.96
5-22b	Switzerland	2014-08-27	2014.66	2014.66	5-22b_ERR1760475	2014.66
5-27b	Switzerland	2014-12-15	2014.96	2014.96	5-27b_ERR1760483	2014.96
6-17a	Switzerland	2014-03-27	2014.24	2014.24	6-17a_ERR1760479	2014.24
8-17a	Switzerland	2014-03-27	2014.24	2014.24	8-17a_ERR1760478	2014.24
8-29b	Switzerland	2014-12-17	2014.96	2014.96	8-29b_ERR1760480	2014.96
9-1a	Switzerland	2013-09-25	2013.73	2013.73	9-1a_ERR1760494	2013.73
9-1b	Switzerland	2013-12-17	2013.96	2013.96	9-1b_ERR1760493	2013.96
9-25a	Switzerland	2014-08-19	2014.63	2014.63	9-25a_ERR1760488	2014.63
9-29b	Switzerland	2014-12-17	2014.96	2014.96	9-29b_ERR1760484	2014.96
H5	Iowa, USA	1994		1994	H5	1994
H7	Iowa, USA	1994		1994	H7	1994
MD56	Italy	2009		2009	MD56_GCF_000493885_R1	2009
R16	Midwest, USA	1994		1994	R16	1994
R19	Nebraska, USA	1992
R22	Nebraska, USA	1992		1992	R22	1992
R24	Nebraska, USA	1992		1992	R24	1992
R27	Nebraska, USA	1993		1993	R27	1993
R28	Midwest, USA	1995		1995
Rogers132	Nebraska, USA	1996		1996	130_Rogers	1996
S45	Austria	1960s		1965	S45	1965
R1	Midwest, USA	1994		1994	R1	1994
SWA-14	Switzerland	2014		2014	SWA-14_ERR1868760	2014
SWA-1	Switzerland	2014		2014	SWA-2_ERR1868759	2014
SWA-86	Switzerland	2014		2014	SWA-46_ERR1868761	2014
